# Supplementary material for: Promoting Utilization of Saccharum spp. Genetic Resources through Genetic Diversity Analysis and Core Collection Construction
Source: PLoS One. 2014 Oct 21;9(10):e110856. doi: 10.1371/journal.pone.0110856 (PMC4205016; doi:10.1371/journal.pone.0110856)
Supplement: Table S1 — Numerical distribution of the different species in the World Collection of Sugarcane and Related Grasses (WCSRG). Note: Asterisk (*) indicate the genus name of each accession in the WCSRG was listed based on the curator’s records. However, they are supposed to be named as non- Saccharum species according to our experiment results. (XLSX) [file pone.0110856.s001.xlsx]

## Sheet: Table S1
Table S1. Numerical distribution of the different species in the World Collection of Sugarcane and Related Grasses
Genus	Species	No.
Coix	gigantea	1
Erianthus	unknow	22
Saccharum/Erianthus	unknown	1
Imperata	unknow	1
Miscanthus	floridulus	3
Miscanthus	Hybrid	4
Miscanthus	sinensis	3
Miscanthus	unknown	5
Narenga	porphyrocoma	1
pending	pending	49
Saccharum*	arundinaceus	7
Saccharum	barberi	38
Saccharum*	bengalense	6
Saccharum*	brevibarbe	1
Saccharum	edule	4
Saccharum	formerly off.	2
Saccharum	formerly rob.	2
Saccharum	Hybrid	121
Saccharum	kanashiroi	2
Saccharum	officinarum	238
Saccharum*	procerum	1
Saccharum*	ravennae	3
Saccharum	robustum	45
Saccharum*	rufipilum	2
Saccharum	sinense	22
Saccharum	spontane	319
Saccharum	unknown	31
Sorghum	plumosum	1
Sorghum	arundinaceum	1
Unknown	unknown	66
Note: Asterisk (*) indicate the genus name of each accession in the WCSRG was listed based on the curator’s records. However, they are supposed to be named as non-Saccharum species according to our experiment results.
