# Supplementary material for: Promoting Utilization of Saccharum spp. Genetic Resources through Genetic Diversity Analysis and Core Collection Construction
Source: PLoS One. 2014 Oct 21;9(10):e110856. doi: 10.1371/journal.pone.0110856 (PMC4205016; doi:10.1371/journal.pone.0110856)
Supplement: Table S2 — Summary information of 191 simple sequence repeat (SSR) markers used to genotype 1002 accessions in the World Collection of Sugarcane and Related Grasses in Miami, FL, USA. (XLSX) [file pone.0110856.s002.xlsx]

## Sheet: Table S2
Table S2. Summary information of 191 simple sequence repeat (SSR) markers used to genotype 1002 accessions in the World Collection of Sugarcane and Related Grasses in Miami, FL, USA.
Primer No	Primer name	5 ' primer sequence	3' primer sequence	Annealing temp (0C)	Source of primers	Repeat Units	Mapping location on sorghum genome			Genotyping platform
1	SCAA8L15-12A	GTCCCTCCGTCCTGCACATA	TCCAAGAAAGCCAGTCGAGC	58	Wang et al., 2010	not available	Chr07	59180921	59180726	PAGE
2	SC40E22-21a	GCAGCAAAGGCGAAAAGAAC	TTGGCCTATGTTCCCCAATG	55	Wang et al., 2010	not available
3	SC104N03-9	CCAACTTGCTTGGGACTGA	TTGCTTGTCCCTTCCAAATC	55	Wang et al., 2010	not available
4	SC109D21-11-1	AAGCTGACGATGGCTTGAGT	AGTTGCTGCGTGTACTGTCG	58	Wang et al., 2010	not available
5	SC109D21-11-2	AGTTGCTGCGTGTACTGTCG	GCTTAGCCCGCTATAGCCTT	55	Wang et al., 2010	not available	Chr06	10648001	10647064	PAGE
6	SC150M18-5a	CCAATTAAGCTATTGGTTACGCCA	TTGGAAAAACATGGATGTGCTG	55	Wang et al., 2010	not available
7	SC150M18-6d	GTCCTGTACTCCAGCAGCGG	TAATCCGCGCTTCCTTCCTT	55	Wang et al., 2010	not available
8	SC150M18-6f	ATGAAGAGGAGGAGGAGCCG	TCCTATCGACGCAACCAACA	55	Wang et al., 2010	not available
9	SC159C20-21a	ATTTCCGGTTCCTGGCACTT	CGTCCAACGGTCCAGGATTA	55	Wang et al., 2010	not available				PAGE
10	SC150M18-6e	TGGGGTAAGGGGTGTCAGTG	ATCCATCACCGCTTCACCAG	58	Wang et al., 2010	not available	Chr08	6760149	6760039
11	SMC703BS	GCCTTTCTCCAAACCAATTAGT	GTTGTTTATGGAATGGTGAGGA	62	Chen et al.(2009); SugarTech 11 (4) 347-354	(CA)12	Chr10	3310344	3310524
12	SMC24DUQ	CGCAACGACATATACACTTCGG	CGACATCACGGAGCAATCAGT	64	Chen et al.(2009); SugarTech 11 (4) 347-354	(TG)13				PAGE
13	SMC851MS	ACTAAAATGGCAAGGGTGGT	CGTGAGCCCACATATCATGC	58	Chen et al.(2009); SugarTech 11 (4) 347-354	(AG)29
14	SMC597CS	GCACACCACTCGAATAACGGAT	AGTATATCGTCCCTGGCATTCA	64	Chen et al.(2009); SugarTech 11 (4) 347-354	(AG)31	Chr03	9842462	9842596
15	SMC486CG	GAAATTGCCTCCCAGGATTA	CCAACTTGAGAATTGAGATTCG	58	Chen et al.(2009); SugarTech 11 (4) 347-354	(CA)34
16	SMC334BS	CAATTCTGACCGTGCAAAGAT	CGATGAGCTTGATTGCGAATG	60	Chen et al.(2009); SugarTech 11 (4) 347-354	(GGT)6	Chr09	57147854	57147984	PAGE
17	SMC569CS	GCGATGGTTCCTATGCAACTT	TTCGTGGCTGAGATTCACACTA	62	Chen et al.(2009); SugarTech 11 (4) 347-354	(AG)31	Chr05	521619	520824	ABI
18	SMC22DUQ	CCATTCGACGAAAGCGTCCT	CAAGCGTTGTGCTGCCGAGT	62	Chen et al.(2009); SugarTech 11 (4) 347-354	(CAG)5C (AGG)5				PAGE
19	mSSCIR43	ATTCAACGATTTTCACGAG	AACCTAGCAATTTACAAGAG	52	Chen et al.(2009); SugarTech 11 (4) 347-354	(GT)3(AT)2(GT)29	Chr04	7223821	7223606	ABI
20	mSSCIR74	GCGCAAGCCACACTGAGA	ACGCAACGCAAAACAACG	54	Chen et al.(2009); SugarTech 11 (4) 347-354	(CGC)9
21	SMC36BUQ	GGGTTTCATCTCTAGCCTACC	TCAGTAGCAGAGTCAGACGCTT	55	Chen et al.(2009); SugarTech 11 (4) 347-354	(TTG)7	Chr01	61016340	61016521
22	SMC119CG	TTCATCTCTAGCCTACCCCAA	AGCAGCCATTTACCCAGGA	58	Chen et al.(2009); SugarTech 11 (4) 347-354	(TTG)12	Chr04	104817	104644
23	SMC7CUQ	GCCAAAGCAAGGGTCACTAGA	AGCTCTATCAGTTGAAACCGA	60	Chen et al.(2009); SugarTech 11 (4) 347-354	(CA)10(C)4
24	SMC31CUQ	CATGCCAACTTCCAATACAGACT	AGTGCCAATCCATCTCAGAGA	62	Chen et al.(2009); SugarTech 11 (4) 347-354	(TC)10 (AC)22				ABI
25	mSSCIR66	AGGTGATTTAGCAGCATA	CACAAATAAACCCAATGA	56	Chen et al.(2009); SugarTech 11 (4) 347-354	(CTAG)3
26	Sca03	CTAACCAGCAGCGTCACCAG	AGGCCGAGGTTTTGTCTTTG	53	Pinto et al (2004) Genome 47: 795–804	(AC)20
27	Sca04	GGTACAAGCGGAACGGTGAC	ACACGGCAGTAGCACACGAG	54	Pinto et al (2004) Genome 47: 795–804	(TG)9
28	Sca06	CATGCAGTCGTTGTCGTAGC	GCAAGCAAACCCAAGGACAT	54	Pinto et al (2004) Genome 47: 795–804	(TG)12
29	Sca07	TTGCAATGGAGGCGAAACAC	CAGGAGTATGAGCAACAGAGCAG	54	Pinto et al (2004) Genome 47: 795–804	(AC)7	Chr01	11485046	11485253
30	Sca08	GGCAGGAGCGCGACAAGACG	GCCGGATCGCCAGGTAGAAGAAAC	63	Pinto et al (2004) Genome 47: 795–804	(CG)7	Chr10	5161361	5161530
31	Sca09	GTCAGTCCGCGAACAAGGTAG	TCCAGCAACAGCAGACAACAC	54	Pinto et al (2004) Genome 47: 795–804	(TC)8				PAGE
32	Sca10	TCTAAGCCAAGCCGATTCCGTTCT	CAGCAGCCCAACCCACAGTCG	62	Pinto et al (2004) Genome 47: 795–804	(GA)7				ABI
33	SCB01	GCCGCCGTGATGGAGGTG	GGCCCCACCGCTCAGTTC	58	Pinto et al (2004) Genome 47: 795–804	(CGG)7	Chr08	54699097	54699263
34	SCB02	GGCAGAAGGATGATGATGAGGAT	CTCCTCCTTGACCTCCACAG	51	Pinto et al (2004) Genome 47: 795–804	(AGA)5
35	SCB03	CCCACTTCTCCCCTCCCGTTCC	GTCATCGGCGCCAGCACCAC	63	Pinto et al (2004) Genome 47: 795–804	(CAG)5	Chr07	57024708	57024955
36	SCB06	CGATCTCCCTCCTCCTCCTCCAATG	TCCACTCCACACCTGACCTGACCAC	62	Pinto et al (2004) Genome 47: 795–804	(GCC)8	Chr02	70830165	70830303
37	SCB07	ACGAGAACCACAGCCACCAG	GGAGGTAGTCGGTGAAGTGC	51	Pinto et al (2004) Genome 47: 795–804	(GGT)6	Chr09	55316010	55316278
38	SCB08	TCTCGTTATGATCGTGGTCGTG	CCACCACCATACCTGTCATCTCTG	57	Pinto et al (2004) Genome 47: 795–804	not available	Chr01	1819829	1819975
39	SCB09	AGGCGGCAGGGGTTGTAGAGAT	CATCCTCAGCACCATCACCATT	56	Pinto et al (2004) Genome 47: 795–804	(GAC)5	Chr01	73317167	12721975
40	SCB10	GGCTCCACCGCACCAACTCC	CGCCTCGCTCGTCTTGGTCTC	61	Pinto et al (2004) Genome 47: 795–804	(CGC)5				PAGE
41	SCC01	GATGCTTGGGTCGTGATTTC	TCGCGTCCACCAATGAACC	56	Pinto et al (2004) Genome 47: 795–804	(GATA)14
42	SCC02	GATCTTATGGGTGGGTCCGTTCG	GCCGCCGGTGGTCTCCTTCT	62	Pinto et al (2004) Genome 47: 795–804	(CGGC)5
43	SCC03	ACTCCCTCCCCTCTTCCTC	ATGCTTTCCTTGGCTCCCGATTCC	64	Pinto et al (2004) Genome 47: 795–804	(CCAC)4
44	SCC04	GGGGACCTGAAGATGACTGC	TCCTGCCTGCCTCATCATAC	52	Pinto et al (2004) Genome 47: 795–804	(GGAT)6	Chr07	1904554	1904745
45	SCC05	TCGTCTTCCTCCTCTTGCTCTGGTG	CATCCTCCTCTGCTGCTCTCGTCTC	62	Pinto et al (2004) Genome 47: 795–804	(TGCT)4	Chr03	74157661	74157523
46	SCC07	GGACGAGTGCCCCTGCTACA	AGCACGTCCGAGGATACAGTCATAC	58	Pinto et al (2004) Genome 47: 795–804	not available	Chr02	72249184	72249393
47	SCC09	GAATGCCCTCCAGTCAAGTG	ACCATTGACACGGAAACTGC	52	Pinto et al (2004) Genome 47: 795–804	(TCTT)3	Chr03	68269584	68269344
48	SCC10	AGCTTCCTCGGCCATACCATTTC	GTGGAGCGGCATGGTGGAGAA	62	Pinto et al (2004) Genome 47: 795–804	(AGGC)3	Chr03	72848049	72848297
49	SCM4	CATTGTTCTGTGCCTGCT	CCGTTTCCCTTCCTTCCC	52	Singh et al (2010) AJCS 4(2):116-125	(CGGAT)4	Chr04	55620945	55621902
50	SCM15	GGAGATGTTTGAGAGGGAA	AGAGTAGCATAAAGGAGGCAG	55	Singh et al (2010) AJCS 4(2):116-125	(CAG)5	Chr08	7763945	7764193
51	SCM16	GTGCGAGAGGAACTGTGT	AGCCCTGCCTAACAAGGA	50	Singh et al (2010) AJCS 4(2):116-125	(TCCG)4
52	SCM18	CATCAGTATCATTTCATCTTGG	CAGTCACAGTCGGGTAGA	55	Singh et al (2010) AJCS 4(2):116-125	(ATAC)3
53	SCM21	CCCTCCCATAACACACAC	TTGACAGCCCAAAGAGTT	50	Singh et al (2010) AJCS 4(2):116-125	(GGCC)3				PAGE
54	SCM27	TTCTCTGACTTCCAATCCAA	ATCAAGCACGCCCGCCTC	55	Singh et al (2010) AJCS 4(2):116-125	(GCAA)4	Chr06	60793979	60793668
55	SCM32	GATGAAGCCGACACCGAC	AGTTGCCTGTTCCCATTT	50	Singh et al (2010) AJCS 4(2):116-125	(TCG)4
56	SOMS58	CCGCTTTCAACCTCTACAC	GGCTTGGTGATTCTTCTCT	52	Singh et al (2010) AJCS 4(2):116-125	(ACC)7
57	SOMS118	GAGGAAGCCAAGAAGGTG	TAGAGCGAGGAGCGAAGG	55	Singh et al (2010) AJCS 4(2):116-125	(AT)9cacca...(A)12	Chr09	952279	951882
58	SOMS120	GCATCTATCGGTCTTCTGG	ATCCAATCCTTCATCTTCTTC	52	Singh et al (2010) AJCS 4(2):116-125	(GAG)6ctctga..(GTGA)6(GA)11	Chr02	75786361	75785714
59	SOMS124	TAGAGGAAATAGCAGAACAGG	AGACTGACACCTTTGAGATGA	52	Singh et al (2010) AJCS 4(2):116-125	(AT)6gatat...(A)87
60	SOMS135	TCTTCAACTTCCTCTGCCT	GTTCCTGACTGTTCCCTTG	52	Singh et al (2010) AJCS 4(2):116-125	(TA)6aatat...(T)10
61	SOMS143	TGACTTGGAATAACACAAAGAA	ATGGGATGGATAATAAGCAGT	55	Singh et al (2010) AJCS 4(2):116-125	(AC)6cttc..(A)17	super_343	11043	10821
62	SOMS148	GATGACTCCTTGTGGTGG	CTTGACGACCCTGCTGCT	52	Singh et al (2010) AJCS 4(2):116-125	(GAA)5gggca...(GAG)5	Chr07	1660638	1660057
63	SOMS154	CTCGTTTCATAGCAGACCTT	GCAACTGGAGGAACTGATG	52	Singh et al (2010) AJCS 4(2):116-125	(AAG)5gaga..(CAG)5
64	SOMS156	ATCGTCTCTGGTTGTTGGT	ATCCTCCATTTCCACCTC	52	Singh et al (2010) AJCS 4(2):116-125	(CGG)5ctgg..(TTC)5
65	UGSM60	CGACTCCACACTCCACTC	CCGAACACCACCTTCTTG	55	Singh et al (2010) AJCS 4(2):116-125	(CGA)7	Chr02	73630064	73629621	PAGE
66	UGSM193	AGATATAACACACACACACACAAA	GGCCATCGAGGAGGAGTTCAAG	55	Singh et al (2010) AJCS 4(2):116-125	(GA)8	Chr02	8152236	8151935
67	UGSM296	ATTATCTACATTCAGACACGTCAC	ATCTTTGTTAGCAATCCATTAAG	55	Singh et al (2010) AJCS 4(2):116-125	(TC)7	Chr09	50674969	50675446
68	UGSM301	GAAGAAGAAGAAGAAGAAGAAGAA	ACTCGTCCTACAACCACGACTAC	55	Singh et al (2010) AJCS 4(2):116-125	(TC)7	Chr04	442935	442750
69	UGSM312	AACGTATCTTTATTTCCATTCTTC	CTTTCAGTTCAACTTTGGATAAAT	55	Singh et al (2010) AJCS 4(2):116-125	(AT)7	super_88	7966	7767
70	UGSM504	TAGAGGAAATAGCAGAACAGG	AGACTGACACCTTTGAGATGA	56	Singh et al (2010) AJCS 4(2):116-125	(GA)7
71	UGSM542	ACCTCCACCTCCACCTCAGTTC	CGTTCAGCTTCAGGGTGTCGAT	55	Singh et al (2010) AJCS 4(2):116-125	(GCT)7	Chr10	4295801	4295084
72	UGSM565	CATAGCAAGCACCACCTC	TCTTCTTCTCGTCCACCC	53	Singh et al (2010) AJCS 4(2):116-125	(GA)9	Chr01	55031819	55032073
73	UGSM574	GCTTCCTCGCTCCTCCTC	TACTTCTACCTCGTCTGCTTC	53	Singh et al (2010) AJCS 4(2):116-125	(GCA)6
74	UGSM575	CTGTTTCCTTCCTTCTCGT	CAATCATAGCCCAGACACC	53	Singh et al (2010) AJCS 4(2):116-125	(ACG)6	Chr09	56711125	56711509
75	UGSM585	GAAGAGGAGGAGAGGAGAAG	TGGGATGGTTGTTGACTG	53	Singh et al (2010) AJCS 4(2):116-125	(AGC)6	Chr02	68898169	68897311	PAGE
76	UGSM665	GTTACCATCCCATCCCAC	TGTCCCTCGTTCACAGAC	53	Singh et al (2010) AJCS 4(2):116-125	(CGT)6
77	UGSM667	CTATCCTCTTGTTGGGTCCT	TCCGCACCTCCGTTCACC	56	Singh et al (2010) AJCS 4(2):116-125	(CAC)6				ABI
78	UGSM671	TCCCTACTTCTATGAATATCCTTC	TTGACAAATTGCTTGATGTAGT	55	Singh et al (2010) AJCS 4(2):116-125	(CTC)6	Chr04	52287007	52286783
79	UGSM681	ACACATCGCTTTCCCACA	GCATACCTGTCGTCGTCT	55	Singh et al (2010) AJCS 4(2):116-125	(AGG)5	Chr01	67134389	67134509
80	SEGM2dot	ATAGAGTGAGAGAAAGGATAGAG	GGGAGGAGGAGGAGGAAATAC	57	Liu et al (2011) SugarTech 13(2):129–136	not available	Chr01	65824139	65824784	ABI
81	SEGM4dot	GCGTCTCTCTCTACTCTCCA	ATTCGTCTCACGGTTTACT	47	Liu et al (2011) SugarTech 13(2):129–136	not available
82	SEGM46	GCGTCTCTCTCTACTCTCCA	CAGTCAAACCATCATTCAAAC	53	Liu et al (2011) SugarTech 13(2):129–136	not available
83	SEGM285	AAGAAGAAGACTGAGAAGAACACT	TAGCAACAACTTAATTTAGCAATC	57	Liu et al (2011) SugarTech 13(2):129–136	not available				ABI
84	SEGM302	GATGACATGATGAACAAAGTAAAT	AAGGAAAGGTAAAGTGAGTACAAG	57	Liu et al (2011) SugarTech 13(2):129–136	not available
85	UGSM10	GCTACTATGGACAACAGGG	ATGAAGAGACGAGACGAAGA	53	Liu et al (2011) SugarTech 13(2):129–136	not available	Chr01	72966850	72966768
86	UGSM-17	CGCTCACATCACCTCCTAC	ATGAAGAGACGAGACGAAGA	51	Liu et al (2011) SugarTech 13(2):129–136	not available
87	UGSM32	AGTGAAAGGAGCCAGAAAG	CATTGTTATGCGACTTGTGTT	51	Liu et al (2011) SugarTech 13(2):129–136	not available
88	UGSM36	GTCATCTCCATCGCCTCCC	CGAAGTTTGGGTCGTTGA	49	Liu et al (2011) SugarTech 13(2):129–136	not available	Chr09	45250012	45249688
89	UGSM49	AGGTTGGCTTGGTGTCTT	TCACTCACAATCACTGGCTAC	49	Liu et al (2011) SugarTech 13(2):129–136	not available
90	UGSM65	GTTTGTGAGTAGTTCAGTATTTG	GCCAGCAAGGGACAGTAG	53	Liu et al (2011) SugarTech 13(2):129–136	not available	Chr03	1286169	1286550
91	UGSM84	GACAGGCAGAGGAGAACAC	GTAGCCGAAGACCCACAG	53	Liu et al (2011) SugarTech 13(2):129–136	not available	Chr04	40525915	40525544
92	UGSM97	ATAACACACACACACACAAA	TTCCGAGGGCAAATAATC	47	Liu et al (2011) SugarTech 13(2):129–136	not available	Chr02	8152236	8152088
93	SCM7	ACGGTGCTCTTCACTGCT	GGGCATACTTCCTCCTCTAC	51	Liu et al (2011) SugarTech 13(2):129–136	not available
94	UGSM333	CTGAGGTGAAATTATCGTGTGT	GCAACGTCTAAATATAATTGCTAA	55	Liu et al (2011) SugarTech 13(2):129–136	not available	Chr10	57015207	57015336
95	UGSM345	CTGTACTGGTATTACATGTGACCT	TCTACTAATCACAAGAGAAGATGC	59	Liu et al (2011) SugarTech 13(2):129–136	not available
97	UGSM459	AGAAGGTGATCCTCAAGGACAAG	AACTGATCCCTCTTTCATATATTC	51	Singh et al (2011) Euphytica 182:335–354	not available	Chr09	914018	913615	ABI
98	UGSM642	ACCCTCCTATTACTGCTGACT	AATGCTTCCTGTCCCTTT	51	Singh et al (2011) Euphytica 182:335–354	not available	Chr03	65756674	65756512
99	UGSM648	CACAACAGGACCAAGATGA	ACTCTCAACGGTATGGCTAA	51	Singh et al (2011) Euphytica 182:335–354	not available	Chr01	56969978	56969308
100	UGSM407	AGGAGGACTACGAGGAGAAG	AACAAGAACAATCACAAGGAA	52	Singh et al (2011) Euphytica 182:335–354	not available	Chr04	981722	981417
101	UGSM429	GCAATCTTATTCAGGTAGGAGA	CTTTGATATCTTGAAGAGCACC	52	Singh et al (2011) Euphytica 182:335–354	not available
102	UGSM482	GTGAATCTGCAGGCTGCTGGAAG	GCACTAGTCACTACTACACACGC	52	Singh et al (2011) Euphytica 182:335–354	not available
103	UGSM515	ATCTTTCTCGTCCGCCTC	CCTTGGTTCGGTCTATGTT	52	Singh et al (2011) Euphytica 182:335–354	not available	Chr04	59196503	59196887
104	UGSM577	CTCCTTGTTACTGGACCTTTC	AGGCAAACCGACTATTGAG	52	Singh et al (2011) Euphytica 182:335–354	not available
105	UGSM594	GCCAATACTTCACTTCCTG	GCTCTCTGTTGTCAGTCTCC	52	Singh et al (2011) Euphytica 182:335–354	not available	Chr05	11731246	11732220	PAGE
106	UGSM627	CAAGCAGAGCAGACAGGA	CTCCACCGAGAGCACCTT	52	Singh et al (2011) Euphytica 182:335–354	not available	Chr10	4671052	4671508
107	UGSM629	CAAGAACCGCCTCCTCTC	TTCCAACCAACAGACACAG	52	Singh et al (2011) Euphytica 182:335–354	not available	Chr01	70131207	70130830	PAGE
108	UGSuM272	AGGAAAGGAAAGCAAGAG	CACCTCACTTCAGACATACAC	52	Parida et al. BMC Plant Biology 2010, 10:251	(GAC)6	Chr03	62312273	62311739
109	SEGMS788	CAGAATACCGCCTATCAGAC	GTTCTGTGCTTTGGTTGG	53	Singh et al (2011) Euphytica 182:335–354	not available
110	SEGMS797	GGGCAAGAATGTATAGACCA	TTTATCGCCGAATAAGTGAT	53	Singh et al (2011) Euphytica 182:335–354	not available	Chr01	24246675	24247635
111	UGSM436	CACTTCCCAGAGACCCAG	GACCTTAGCAATCAAGACAGA	53	Singh et al (2011) Euphytica 182:335–354	not available	Chr03	17287827	17288672
112	UGSM562	CCATCAGAGAGGAGTAGCAG	ATTCCAAGTTCACAAGTTCA	53	Singh et al (2011) Euphytica 182:335–354	not available	Chr01	25838952	25839774
113	UGSM580	CTGGCTACATTCACAGGATT	GGTCGGTTGAGTTATGATGAG	53	Singh et al (2011) Euphytica 182:335–354	not available	Chr10	56973283	56973615
114	UGSM581	CACACTGACACCTACCAATGA	GCCAAATACAACGAACGA	53	Singh et al (2011) Euphytica 182:335–354	not available
115	UGSM630	CAAGACAATCTCAGCAAGAA	CAGGAATCATAACCAACAGG	53	Singh et al (2011) Euphytica 182:335–354	not available
116	UGSM631	AGGTCATCTCTCTCTTCTCGT	CTCCTTCTCCTCCTTCTTGT	53	Singh et al (2011) Euphytica 182:335–354	not available
117	UGSM644	TCCACAAACAGAAACAGTCC	CTACCGTGAGAAGCACCA	53	Singh et al (2011) Euphytica 182:335–354	not available	Chr06	51822055	51821823
118	UGSM649	CAGGACTACAGGGAACAATAA	GAAATACCAGGCTCACTTCA	53	Singh et al (2011) Euphytica 182:335–354	not available	Chr01	71191534	71191070
119	UGSM529	TTTCTTTGGTTATACTGACTTGAC	GGGACAACTAATGTAACTGATTCT	54	Singh et al (2011) Euphytica 182:335–354	not available	Chr02	75180146	75180289
120	UGSM558	ACGCCACGCTGGATTAGACTCAG	TCAGGTTCTTTATATCTGTTGAAA	54	Singh et al (2011) Euphytica 182:335–354	not available
121	UGSM571	GTTCCAAGTTACAGACCAGAA	GATAAGAAAGATGTCGTCGCT	54	Singh et al (2011) Euphytica 182:335–354	not available
122	UGSM653	CTCTCTTCTCCACAGACCAA	AATCCTTCTATTCAACGCAAC	54	Singh et al (2011) Euphytica 182:335–354	not available	Chr01	58829016	58829290
123	UGSM658	CGCCAAGGAGGTGGACAA	AGGAAGCCGACGATGATG	54	Singh et al (2011) Euphytica 182:335–354	not available	Chr03	71848286	71848487
124	UGSM682	ACTGCTGCTCACCGACTT	AAGAATAATAACAACCGCACA	54	Singh et al (2011) Euphytica 182:335–354	not available	Chr10	1265857	1266100
125	UGSM689	ACTTAGTCTCTTCTTAACCACTGC	AAGTAATTATCTATAGTGCCACCC	54	Singh et al (2011) Euphytica 182:335–354	not available
126	UGSM692	ATAGAGATAGAGGGAGTATGCTTG	AGTCTCATTCTCATCAGAAACC	54	Singh et al (2011) Euphytica 182:335–354	not available
127	UGSM694	GCCGAAGCCTCTCCTCTCCTCC	GTCATCAATGACAGAGATGTAGAC	54	Singh et al (2011) Euphytica 182:335–354	not available	Chr04	59196550	59196642	PAGE
128	UGSuM12	TTGACACAGATAAACACCACA	ATCACTTGCCCTCCCTTC	54	Parida et al. BMC Plant Biology 2010, 10:251	(GA)20
129	UGSuM178	GGACTACTACGACTACTGCGA	ACCTTGCTTACATCTTCCTCT	54	Parida et al. BMC Plant Biology 2010, 10:251	(GAC)7	Chr07	60604022	60602986
130	UGSuM20	ATCCCTTATGCTACAGAAATGT	TTAGCCTAGAGGTTTGATTGAT	54	Parida et al. BMC Plant Biology 2010, 10:251	(TCA)12	Chr01	59889805	59890039
131	UGSuM41	ATCATTCTCCATCATTTCTCA	AGGCTCTTCAACCGTGCT	54	Parida et al. BMC Plant Biology 2010, 10:251	(CCG)10	Chr08	36494102	36495091
132	UGSuM42	TTCATACAGAAGAACCTCCAC	TCCATCAGAGACAAGCAGA	54	Parida et al. BMC Plant Biology 2010, 10:251	(CTCTTC)5	Chr01	10080202	10080930
133	UGSM354	ACTGACACACACGCACAC	TGGAAGTGAATGAAGCGA	55	Singh et al (2011) Euphytica 182:335–354	not available
134	UGSM384	CTACAAACACATGAGACGAGAC	TTACATTGTTATTAGTAGCCGTTT	55	Singh et al (2011) Euphytica 182:335–354	not available
135	UGSM399	TACTATAATGATAGATCTCCTCCG	GTAATAGGACTGGATTGGAATG	55	Singh et al (2011) Euphytica 182:335–354	not available	Chr03	6779244	6779525	ABI
136	UGSM432	CTCCGAGAACGTCTGCGTGT	TGTTCTCAAACCTGGTGTAAC	55	Singh et al (2011) Euphytica 182:335–354	not available	Chr02	71956148	71955830
137	UGSM443	AGTGAGTGAAGAAGAGCCAG	AAGAACAACCGAAGGAGATT	55	Singh et al (2011) Euphytica 182:335–354	not available	Chr09	53395191	53395903
138	UGSM452	CACCGCAGCCTGACACAGAACC	AGGAACTCAGCATACTCGTGAC	55	Singh et al (2011) Euphytica 182:335–354	not available
139	UGSM502	GTCTGTCATCTTGCTCTGAAA	AGGCTTTGTATTCCCACC	55	Singh et al (2011) Euphytica 182:335–354	not available	Chr04	55434756	55435059
140	UGSM505	GCTTACATACAATCCCAATCA	TCAGAGAAAGATAACGCAAGT	55	Singh et al (2011) Euphytica 182:335–354	not available
141	UGSM517	GTCCACGCCTTGCCTAAAC	AAGTTCCTCGCTATGTCTC	55	Singh et al (2011) Euphytica 182:335–354	not available
142	UGSM530	GTTAAGCTACTATGGACAACAGG	ACTTAACACTATGTCAGGTCTCAA	55	Singh et al (2011) Euphytica 182:335–354	not available
143	UGSM568	ACACCTTTACGACCATCAAC	GAATGAGAACCCAATACCAG	55	Singh et al (2011) Euphytica 182:335–354	not available
144	UGSM634	GCTCTCCTCCTCCTCTCC	GCCACTTTATCATCCTCAGTT	55	Singh et al (2011) Euphytica 182:335–354	not available	Chr05	56361483	19584523
145	UGSM655	CGCATCATCTTCATCTCTC	TGTTTATTTCATTTCATTCATC	55	Singh et al (2011) Euphytica 182:335–354	not available	Chr04	67015184	67015003
146	UGSM686	GTAGCACTAACAATAGCAGTTCAT	TTTGTGTAGATGTTTAATTCGTTT	55	Singh et al (2011) Euphytica 182:335–354	not available	Chr02	56762158	56761824
147	UGSM688	TATCTGATCGGTAGCAAATAGC	GTGGTTAAGAAGAGACTAAGTTCG	55	Singh et al (2011) Euphytica 182:335–354	not available
148	UGSM690	ATCTATCGGTCTTCTGGAGATT	CACTTCCTCCTTATTATACCACTT	55	Singh et al (2011) Euphytica 182:335–354	not available	Chr02	75786356	75785742
149	UGSuM107	AATCGGCGCTGACCATGGACTC	AGAACACAACTTTCACCTTGTT	55	Parida et al. BMC Plant Biology 2010, 10:251	(TGC)7	Chr05	2761734	2760790
150	UGSuM16	GCGTCTTCATCATCTGCAAC	TAGAGAGACATGGGGTGCAT	55	Parida et al. BMC Plant Biology 2010, 10:251	(AT)18	Chr10	1639190	1639307
151	UGSuM17	TTTCCATTCTTCCATTCAACTG	GGCAGGCTGAGAGACTGTTC	55	Parida et al. BMC Plant Biology 2010, 10:251	(AG)18	super_88	7956	7873
152	UGSuM188	CCCAAGCGAGCTAGAGAGAG	TCTTCTTTCCTTCGCACAGC	55	Parida et al. BMC Plant Biology 2010, 10:251	(GA)10
153	UGSuM189	CCGCGACTCTCCTCTCTCT	GTTCTTCTCGGCGTTCCTC	55	Parida et al. BMC Plant Biology 2010, 10:251	(CT)10	Chr02	976648	976753
154	UGSuM2	TTCAGAAACGATTTGCCTTG	CACGTGCCGCTGAATGTAT	55	Parida et al. BMC Plant Biology 2010, 10:251	(AT)43	Chr03	58167429	58167452
155	UGSuM24	CTGTACAACAGCAATTATGAATCT	CTCGACTACGAGAGGATATGAT	55	Parida et al. BMC Plant Biology 2010, 10:251	(TTTTC)7	Chr03	73586461	73586243
156	UGSuM26	CTCGATCCCAGAGAGCTCCACAG	AGTACCGAATTCATTAAACTCCT	55	Parida et al. BMC Plant Biology 2010, 10:251	(CTC)27				PAGE
157	UGSuM281	TTTACTGGAGAACCACCTGA	GGGAAGACCATCACATCC	55	Parida et al. BMC Plant Biology 2010, 10:251	(CCT)4
158	UGSuM32	CGTTCCCCTCGCGTAGTC	CCAACCCCTTCAAGCTAGTG	55	Parida et al. BMC Plant Biology 2010, 10:251	(GCC)10
159	UGSuM347	TCTGGCTTTATCGTAACTTGTAT	GAGCCTCGTTTGGGTGGCTTTC	55	Parida et al. BMC Plant Biology 2010, 10:251	(CT)8
160	UGSuM349	CAAGATGTACCCGGACATGGCT	TGCTATACTAGCTATCTCCTTCCT	55	Parida et al. BMC Plant Biology 2010, 10:251	(TC)8
161	UGSuM43	CAAAGTGCTGTAGGGCTG	TTCAATGGGTGATAAGTGTGT	55	Parida et al. BMC Plant Biology 2010, 10:251	(CCG)10	Chr01	6662030	6661696	PAGE
162	UGSuM44	TCCATCAAGCCGTTCCTC	GCCAAGCAGATAAAGAAGTG	55	Parida et al. BMC Plant Biology 2010, 10:251	(CT)15	Chr03	61461666	61462370
163	UGSuM5	TCACATCCATCATCCACAGC	TCCAATGCAAGCAAACTCAC	55	Parida et al. BMC Plant Biology 2010, 10:251	(TA)12
164	UGSuM74	TCAGCAGCTGTGAAGTTTCATT	CGTCTCTTTTGGGTTTCATCTC	55	Parida et al. BMC Plant Biology 2010, 10:251	(ACA)18
165	UGSuM75	TTGTGCTGATGTTTCCTGCT	CAAGAGAAGATGCCATTAGCC	55	Parida et al. BMC Plant Biology 2010, 10:251	(TA)12	Chr01	60025545	60025703
166	UGSuM82	GCACCGCTTCATCATCTAC	GAGGCTTAATGGTTCAAG	55	Parida et al. BMC Plant Biology 2010, 10:251	(GCA)8	Chr09	1470646	1471420
167	UGSuM91	GTGTGGAACTGTGGATGG	ACCGAAACAACAAGTAAACAA	55	Parida et al. BMC Plant Biology 2010, 10:251	(CGC)8
168	UGSM684	GACAGAGAACAGGAATCAACA	TAAAGTCCAACAAGTAAGCCA	56	Singh et al (2011) Euphytica 182:335–354	not available
169	UGSuM11	TGGTAACCCTAGGCAGGTGA	GTGCACCAGATTTGGATGGT	56	Parida et al. BMC Plant Biology 2010, 10:251	(TA)21
170	UGSuM15	GTTTAAGACAAGATGGTGTAGATG	TACATATTTACATTGTTACTCCGC	56	Parida et al. BMC Plant Biology 2010, 10:251	(CCTCG)21	Chr03	74305694	74305482	PAGE
171	UGSuM18	GGCGAGAGAGAGAGAGAGAGAG	AGGTGGAGATCTTGAGGTAGGC	56	Parida et al. BMC Plant Biology 2010, 10:251	(GA)18
172	UGSuM186	AACATTTCGGCATTTGAAGC	GGTCTTTCTTGGGGATCTCTC	56	Parida et al. BMC Plant Biology 2010, 10:251	(AG)10				PAGE
173	UGSuM197	GAAGGAGCAGCAGCGCCAGT	GATTTGCCGTCCTAGGGTTT	56	Parida et al. BMC Plant Biology 2010, 10:251	(GA)10	Chr06	48122587	48122403	ABI
174	UGSuM337	TCCGTTCAGAGTGATGATG	AAGAAGCCGTGGAGGAAG	56	Parida et al. BMC Plant Biology 2010, 10:251	(GCT)36				ABI
175	UGSuM45	ATCTCCTCTTATTCGTTCTGG	AGCAGCGTCTTATCTGGG	56	Parida et al. BMC Plant Biology 2010, 10:251	(AAAAG)6				PAGE
176	UGSuM757	AGTGGAAGTTCTCCAAGAAGAG	AGTCCTTACAGCATACGAGCAT	56	Parida et al. BMC Plant Biology 2010, 10:251	(GA)6	Chr01	63140731	63141000
177	UGSuM97	GCGAGAGAGATAGAGGGAGAGA	AGGTGCCGTTCATGAGGTAGT	56	Parida et al. BMC Plant Biology 2010, 10:251	(GA)11				PAGE
178	UGSM512	AACAAGGTAGATGATGCCAA	GAGTGGGTTCCGTGGTTC	57	Parida et al. BMC Plant Biology 2010, 10:251	(CAC)5	Chr01	53730892	53731665
179	UGSuM572	TATTTCCTCCTCTGCCCAC	GATAACCTCAACGCCAAGA	57	Singh et al (2011) Euphytica 182:335–354	(CTC)5
180	UGSuM96	TCAAACCAGGATCTAAGCTCAC	GGTAGTGCCATTGAGGTTGC	57	Parida et al. BMC Plant Biology 2010, 10:251	(AT)11	Chr01	60072649	60072512	ABI
181	UGSuM187	CAACAATTGTCGAAGCCTCTC	TTTGCTTACCCCCTGTTGAC	58	Parida et al. BMC Plant Biology 2010, 10:251	(CT)10
182	UGSuM50	CTACTGCCGAGGAAAGATCG	GGAAAAGTTTGTGGCAAGGA	58	Parida et al. BMC Plant Biology 2010, 10:251	(TC)14
183	UGSuM56	TAATACTTTCACCAGCCAA	GGAGCAGCAACGCACAGG	58	Parida et al. BMC Plant Biology 2010, 10:251	(CGG)9				ABI
184	UGSuM150	ACACTGACCGATGGATCCTCTT	ATCAACGTGGACCAGATCTTCTT	60	Parida et al. BMC Plant Biology 2010, 10:251	(GGC)11	Chr09	6771822	6771525
185	UGSuM27	CTGCAGTACGGTCCGGAATC	GTACCACCATGGCTCTAGCTTC	60	Parida et al. BMC Plant Biology 2010, 10:251	(GGC)11
186	UGSuM346	TATACGTAGTAGTGATGATGACCG	CTCCTTCGTCCAGTACCAGTAG	60	Parida et al. BMC Plant Biology 2010, 10:251	(AG)8	Chr01	51003633	51003762
187	UGSuM35	GTGAGATTCCGATTCCGCTTCC	ACATGAGTATTGTACTGGTGAGAA	60	Parida et al. BMC Plant Biology 2010, 10:251	(AGC)10	Chr08	41667206	41667755
188	UGSuM46	ACTCCTCCCGCCTCCACTAC	CTCACCGAAGCAATCAAG	60	Parida et al. BMC Plant Biology 2010, 10:251	(GAC)10
189	UGSuM34	TTACAAATGTAGCCTTGCCTTG	ATCTTTCCTTGCTTGCCTCTC	61	Parida et al. BMC Plant Biology 2010, 10:251	(AAG)10				PAGE
190	UGSuM21	CGCTCCCTCACCGTCATT	CTCCGCATCCTCGTCACC	62	Parida et al. BMC Plant Biology 2010, 10:251	(AGGA)9				ABI
191	UGSuM343	ACTCCTCCTCCTCGCCGT	TCTTGTTGTAGTAGCCCTTGT	62	Parida et al. BMC Plant Biology 2010, 10:251	(CAG)6
192	UGSuM22	CTCCCTCCTCCTCCCGTTG	CTCTTGGGTGTGAACCAG	64	Parida et al. BMC Plant Biology 2010, 10:251	(CGC)12	Chr06	52290556	52290759
