# Supplementary material for: Promoting Utilization of Saccharum spp. Genetic Resources through Genetic Diversity Analysis and Core Collection Construction
Source: PLoS One. 2014 Oct 21;9(10):e110856. doi: 10.1371/journal.pone.0110856 (PMC4205016; doi:10.1371/journal.pone.0110856)
Supplement: Table S3 — Sample name, species, group assignment, and subpopulation assignment of 1002 accessions genotyped in the World Collection of Sugarcane and Related Grasses in Miami, FL, USA. (XLSX) [file pone.0110856.s003.xlsx]

## Sheet: Table S3
Table S3. Sample name, species, group assignment, and subpopulation assignment of 1002 accessions genotyped in the World Collection of Sugarcane and Related Grasses in Miami, FL, USA.
Label on the tree	Sample name	Species name	Group assignment	Subpopulation assignment
1	1-1	Saccharum officinarum	group2	Admixture
2	1-2	Saccharum officinarum	group2	subpouplation 2
3	1-4	Saccharum officinarum	group2	subpouplation 2
4	1-5	Saccharum officinarum	group2	subpouplation 2
5	1-6	Saccharum officinarum	group2	subpouplation 2
6	1-7	Saccharum officinarum	group2	subpouplation 2
7	1-9	Saccharum officinarum	group2	subpouplation 2
8	1-10	Saccharum officinarum	group2	Admixture
9	1-11	Saccharum officinarum	group2	subpouplation 2
10	1-12	Saccharum officinarum	group2	Admixture
11	1-13	Saccharum officinarum	group2	Admixture
12	1-14	Saccharum officinarum	group2	subpouplation 2
13	1-15	Saccharum officinarum	group2	subpouplation 2
14	1-16	Saccharum officinarum	group2	subpouplation 2
15	1-17	Saccharum officinarum	group2	subpouplation 2
16	1-18	Saccharum officinarum	group2	Admixture
17	1-19	Saccharum officinarum	group2	subpouplation 2
18	1-20	Saccharum officinarum	group2	subpouplation 2
19	1-23	Saccharum officinarum	group2	subpouplation 2
20	1-24	Saccharum officinarum	group2	subpouplation 2
21	2-1	Saccharum officinarum	group2	subpouplation 2
22	2-2	Saccharum officinarum	group2	subpouplation 2
23	37-44	Saccharum spontaneum	group3	Admixture
24	37-45	Saccharum spontaneum	group1	subpopulation 1
25	37-47	Saccharum spontaneum	group1	subpopulation 1
26	37-48	Saccharum spontaneum	group1	subpopulation 1
27	37-51	Saccharum spontaneum	group1	Admixture
28	37-52	Saccharum spontaneum	group1	subpopulation 1
29	37-53	Saccharum spontaneum	group1	subpopulation 1
30	37-54	Saccharum spontaneum	group3	Subpopulation 3
31	37-56	Saccharum spontaneum	group1	Admixture
32	37-57	Saccharum spontaneum	group1	subpopulation 1
33	37-58	Saccharum spontaneum	group1	Subpopulation 3
34	37-59	Saccharum spontaneum	group1	subpopulation 1
35	37-61	Saccharum spontaneum	group1	subpopulation 1
36	37-62	Saccharum spontaneum	group1	subpopulation 1
37	37-63	Saccharum spontaneum	group1	subpopulation 1
38	37-65	Saccharum spontaneum	group1	subpopulation 1
39	37-66	Saccharum spontaneum	group1	subpopulation 1
40	37-68	Saccharum spontaneum	group1	Admixture
41	37-166	Saccharum spontaneum	group3	Subpopulation 3
42	39-1	Saccharum spontaneum	group1	Admixture
43	39-4	Saccharum spontaneum	group3	Subpopulation 3
44	39-6	Saccharum spontaneum	group1	subpopulation 1
45	39-7	Saccharum spontaneum	group1	subpopulation 1
46	39-11	Saccharum spontaneum	group1	subpopulation 1
47	39-12	Saccharum spontaneum	group1	Admixture
48	39-14	Saccharum spontaneum	group1	Admixture
49	39-15	Saccharum spontaneum	group1	Admixture
50	39-17	Saccharum spontaneum	group1	Admixture
51	39-18	Saccharum spontaneum	group1	Admixture
52	39-19	Saccharum spontaneum	group1	subpopulation 1
53	43-33	Saccharum arundinaceum	group3	Subpopulation 3
54	53-1	Saccharum barberi	group2	Admixture
55	53-2	Saccharum barberi	group2	Admixture
56	53-3	Saccharum barberi	group2	Admixture
57	43-42	Saccharum brevibarbe var. brevibarbe	group3	Subpopulation 3
58	2-11	Saccharum Hybrid	group2	subpouplation 2
59	2-17	Saccharum Hybrid	group2	subpouplation 2
60	2-19	Saccharum Hybrid	group2	subpouplation 2
61	2-20	Saccharum Hybrid	group2	subpouplation 2
62	2-23	Saccharum Hybrid	group2	subpouplation 2
63	3-17	Saccharum Hybrid	group2	Admixture
64	4-5	Saccharum Hybrid	group2	subpouplation 2
65	4-19	Saccharum Hybrid	group2	subpouplation 2
66	5-7	Saccharum Hybrid	group2	subpouplation 2
67	13-4	Saccharum Hybrid	group2	subpouplation 2
68	54-18	Saccharum Hybrid	group2	subpouplation 2
69	43-178	Saccharum robustum	group2	Admixture
70	43-184	Saccharum robustum	group2	Admixture
71	43-185	Saccharum robustum	group2	Admixture
72	65-42	Saccharum robustum	group2	Admixture
73	71-1	Saccharum sinense	group2	Admixture
74	71-5	Saccharum sinense	group2	Admixture
75	37-177	Saccharum unknown	group1	Admixture
76	43-7	Saccharum unknown	group3	Subpopulation 3
77	43-34	Saccharum unknown	group3	Subpopulation 3
78	43-30	Saccharum / Erianthus unknown	group2	Admixture
79	37-49	Erianthus unknown	group2	Admixture
80	37-50	Erianthus unknown	group2	Admixture
81	37-1	Miscanthus floridulus	group3	Subpopulation 3
82	69-13	Erianthus contamination unknown	group2	Admixture
83	37-2	Coix gigantea (lacryma-jobi)	group3	Subpopulation 3
84	37-11	Narenga porphyrocoma	group2	Admixture
85	37-78	pending pending	group1	Admixture
86	41-145	pending pending	group2	Admixture
87	41-146	pending pending	group2	Admixture
88	41-148	pending pending	group2	Admixture
89	5-13	unknown unknown	group2	subpouplation 2
90	5-14	unknown unknown	group2	subpouplation 2
91	5-17	unknown unknown	group2	subpouplation 2
92	6-1	unknown unknown	group2	Admixture
93	6-16	unknown unknown	group2	Admixture
94	7-11	unknown unknown	group2	Admixture
95	2-3	Saccharum officinarum	group2	subpouplation 2
96	2-4	Saccharum officinarum	group2	subpouplation 2
97	2-5	Saccharum officinarum	group2	subpouplation 2
98	2-6	Saccharum officinarum	group2	subpouplation 2
99	2-7	Saccharum officinarum	group2	subpouplation 2
100	2-9	Saccharum officinarum	group2	subpouplation 2
101	2-12	Saccharum officinarum	group2	subpouplation 2
102	2-13	Saccharum officinarum	group2	subpouplation 2
103	2-14	Saccharum officinarum	group2	subpouplation 2
104	2-15	Saccharum officinarum	group2	subpouplation 2
105	2-16	Saccharum officinarum	group2	subpouplation 2
106	2-18	Saccharum officinarum	group2	subpouplation 2
107	2-21	Saccharum officinarum	group2	subpouplation 2
108	2-22	Saccharum officinarum	group2	subpouplation 2
109	3-1	Saccharum officinarum	group2	subpouplation 2
110	3-3	Saccharum officinarum	group2	subpouplation 2
111	3-4	Saccharum officinarum	group2	subpouplation 2
112	3-5	Saccharum officinarum	group2	subpouplation 2
113	3-6	Saccharum officinarum	group2	subpouplation 2
114	3-7	Saccharum officinarum	group2	subpouplation 2
115	3-8	Saccharum officinarum	group2	subpouplation 2
116	3-9	Saccharum officinarum	group2	subpouplation 2
117	39-21	Saccharum spontaneum	group1	Admixture
118	39-22	Saccharum spontaneum	group1	subpopulation 1
119	39-23	Saccharum spontaneum	group1	subpopulation 1
120	39-24	Saccharum spontaneum	group1	subpopulation 1
121	39-25	Saccharum spontaneum	group1	subpopulation 1
122	39-26	Saccharum spontaneum	group1	subpopulation 1
123	39-27	Saccharum spontaneum	group1	subpopulation 1
124	39-28	Saccharum spontaneum	group3	Subpopulation 3
125	39-29	Saccharum spontaneum	group1	subpopulation 1
126	39-30	Saccharum spontaneum	group1	subpopulation 1
127	39-31	Saccharum spontaneum	group1	subpopulation 1
128	39-32	Saccharum spontaneum	group1	subpopulation 1
129	39-33	Saccharum spontaneum	group1	subpopulation 1
130	39-34	Saccharum spontaneum	group1	subpopulation 1
131	39-35	Saccharum spontaneum	group1	subpopulation 1
132	39-37	Saccharum spontaneum	group1	Admixture
133	39-38	Saccharum spontaneum	group1	subpopulation 1
134	39-39	Saccharum spontaneum	group1	subpopulation 1
135	39-40	Saccharum spontaneum	group1	subpopulation 1
136	39-42	Saccharum spontaneum	group1	subpopulation 1
137	39-43	Saccharum spontaneum	group1	subpopulation 1
138	39-44	Saccharum spontaneum	group1	Admixture
139	39-45	Saccharum spontaneum	group1	subpopulation 1
140	39-48	Saccharum spontaneum	group1	subpopulation 1
141	39-49	Saccharum spontaneum	group1	Admixture
142	39-51	Saccharum spontaneum	group1	subpopulation 1
143	39-52	Saccharum spontaneum	group1	subpopulation 1
144	39-53	Saccharum spontaneum	group1	subpopulation 1
145	39-54	Saccharum spontaneum	group1	subpopulation 1
146	39-56	Saccharum spontaneum	group1	Admixture
147	43-39	Saccharum arundinaceum	group3	Subpopulation 3
148	53-4	Saccharum barberi	group2	Admixture
149	53-8	Saccharum barberi	group2	subpouplation 2
150	53-9	Saccharum barberi	group2	subpouplation 2
151	54-23	Saccharum Hybrid	group2	subpouplation 2
152	54-24	Saccharum Hybrid	group2	subpouplation 2
153	54-27	Saccharum Hybrid	group2	subpouplation 2
154	54-29	Saccharum Hybrid	group2	subpouplation 2
155	54-30	Saccharum Hybrid	group2	subpouplation 2
156	54-34	Saccharum Hybrid	group2	subpouplation 2
157	54-35	Saccharum Hybrid	group2	subpouplation 2
158	54-38	Saccharum Hybrid	group2	subpouplation 2
159	54-41	Saccharum Hybrid	group2	subpouplation 2
160	54-43	Saccharum Hybrid	group2	subpouplation 2
161	55-2	Saccharum Hybrid	group2	subpouplation 2
162	43-13	Saccharum kanashiroi	group3	Admixture
163	43-6	Saccharum ravennae	group3	Admixture
164	65-43	Saccharum robustum	group2	subpouplation 2
165	65-44	Saccharum robustum	group2	subpouplation 2
166	66-1	Saccharum robustum	group2	Admixture
167	66-2	Saccharum robustum	group2	Admixture
168	43-91	Saccharum rufipilum	group3	Subpopulation 3
169	71-6	Saccharum sinense	group2	subpouplation 2
170	71-7	Saccharum sinense	group2	subpouplation 2
171	43-43	Saccharum unknown	group3	Subpopulation 3
172	43-45	Saccharum unknown	group3	Subpopulation 3
173	43-97	Saccharum unknown	group3	Subpopulation 3
174	37-55	Erianthus unknown	group2	Admixture
175	37-60	Erianthus unknown	group3	Admixture
176	37-5	Miscanthus sinensis	group3	Admixture
177	69-37	Erianthus contamination unknown	group2	Admixture
178	41-149	pending pending	group2	Admixture
179	41-150	pending pending	group2	Admixture
180	41-158	pending pending	group1	subpopulation 1
181	41-162	pending pending	group2	Admixture
182	37-14	Sorghum plumosum	group3	Admixture
183	8-16	unknown unknown	group2	Admixture
184	9-17	unknown unknown	group2	subpouplation 2
185	10-20	unknown unknown	group2	Admixture
186	11-9	unknown unknown	group2	subpouplation 2
187	13-18	unknown unknown	group2	subpouplation 2
188	14-7	unknown unknown	group2	Admixture
189	3-13	Saccharum officinarum	group2	subpouplation 2
190	3-14	Saccharum officinarum	group2	subpouplation 2
191	3-15	Saccharum officinarum	group2	subpouplation 2
192	3-16	Saccharum officinarum	group2	subpouplation 2
193	3-18	Saccharum officinarum	group2	subpouplation 2
194	3-19	Saccharum officinarum	group2	subpouplation 2
195	3-20	Saccharum officinarum	group2	subpouplation 2
196	3-21	Saccharum officinarum	group2	subpouplation 2
197	3-22	Saccharum officinarum	group2	subpouplation 2
198	3-23	Saccharum officinarum	group2	subpouplation 2
199	3-24	Saccharum officinarum	group2	subpouplation 2
200	4-1	Saccharum officinarum	group2	subpouplation 2
201	4-2	Saccharum officinarum	group2	subpouplation 2
202	4-3	Saccharum officinarum	group2	subpouplation 2
203	4-4	Saccharum officinarum	group2	subpouplation 2
204	4-6	Saccharum officinarum	group2	subpouplation 2
205	4-9	Saccharum officinarum	group2	subpouplation 2
206	4-10	Saccharum officinarum	group2	subpouplation 2
207	4-11	Saccharum officinarum	group2	subpouplation 2
208	4-12	Saccharum officinarum	group2	subpouplation 2
209	4-14	Saccharum officinarum	group2	subpouplation 2
210	4-15	Saccharum officinarum	group2	subpouplation 2
211	39-59	Saccharum spontaneum	group3	Admixture
212	39-60	Saccharum spontaneum	group1	Admixture
213	39-61	Saccharum spontaneum	group1	Admixture
214	39-62	Saccharum spontaneum	group1	subpopulation 1
215	39-63	Saccharum spontaneum	group1	Admixture
216	39-65	Saccharum spontaneum	group1	Admixture
217	39-68	Saccharum spontaneum	group1	subpopulation 1
218	39-70	Saccharum spontaneum	group1	Admixture
219	39-72	Saccharum spontaneum	group1	Admixture
220	39-74	Saccharum spontaneum	group1	Admixture
221	39-76	Saccharum spontaneum	group1	Admixture
222	39-77	Saccharum spontaneum	group1	subpopulation 1
223	39-78	Saccharum spontaneum	group1	subpopulation 1
224	39-79	Saccharum spontaneum	group1	subpopulation 1
225	39-80	Saccharum spontaneum	group1	subpopulation 1
226	39-81	Saccharum spontaneum	group1	subpopulation 1
227	39-82	Saccharum spontaneum	group1	subpopulation 1
228	39-83	Saccharum spontaneum	group1	subpopulation 1
229	39-86	Saccharum spontaneum	group1	Admixture
230	39-89	Saccharum spontaneum	group1	subpopulation 1
231	39-93	Saccharum spontaneum	group1	subpopulation 1
232	39-95	Saccharum spontaneum	group1	subpopulation 1
233	39-96	Saccharum spontaneum	group1	subpopulation 1
234	39-97	Saccharum spontaneum	group1	subpopulation 1
235	39-98	Saccharum spontaneum	group1	subpopulation 1
236	39-99	Saccharum spontaneum	group1	subpopulation 1
237	39-101	Saccharum spontaneum	group1	subpopulation 1
238	39-102	Saccharum spontaneum	group1	subpopulation 1
239	39-103	Saccharum spontaneum	group1	Admixture
240	39-106	Saccharum spontaneum	group1	subpopulation 1
241	43-41	Saccharum arundinaceum	group1	Admixture
242	53-10	Saccharum barberi	group2	Admixture
243	53-11	Saccharum barberi	group2	Admixture
244	53-15	Saccharum barberi	group2	Admixture
245	39-20	Saccharum bengalense/spontaneum	group3	Admixture
246	69-16	Saccharum formerly rob.	group2	subpouplation 2
247	55-5	Saccharum Hybrid	group2	subpouplation 2
248	55-7	Saccharum Hybrid	group2	subpouplation 2
249	55-8	Saccharum Hybrid	group2	subpouplation 2
250	55-9	Saccharum Hybrid	group2	Admixture
251	55-11	Saccharum Hybrid	group2	Admixture
252	55-12	Saccharum Hybrid	group2	subpouplation 2
253	55-13	Saccharum Hybrid	group2	subpouplation 2
254	55-15	Saccharum Hybrid	group2	subpouplation 2
255	55-16	Saccharum Hybrid	group2	subpouplation 2
256	55-17	Saccharum Hybrid	group2	subpouplation 2
257	55-18	Saccharum Hybrid	group2	subpouplation 2
258	43-35	Saccharum procerum	group3	Subpopulation 3
259	43-93	Saccharum ravennae	group3	Subpopulation 3
260	66-6	Saccharum robustum	group2	subpouplation 2
261	66-8	Saccharum robustum	group2	subpouplation 2
262	66-9	Saccharum robustum	group2	subpouplation 2
263	66-12	Saccharum robustum	group2	Admixture
264	71-8	Saccharum sinense	group2	Admixture
265	71-11	Saccharum sinense	group2	Admixture
266	43-100	Saccharum unknown	group2	Admixture
267	43-103	Saccharum unknown	group3	Subpopulation 3
268	43-166	Saccharum unknown	group3	Subpopulation 3
269	37-64	Erianthus unknown	group1	Admixture
270	43-28	Erianthus unknown	group3	Subpopulation 3
271	37-13	Miscanthus sinensis	group3	Admixture
272	41-164	pending pending	group3	Admixture
273	41-169	pending pending	group2	subpouplation 2
274	41-171	pending pending	group1	Admixture
275	41-183	pending pending	group3	Admixture
276	37-30	Sorghum arundinaceum	group1	Admixture
277	37-3	Unknown unknown	group3	Subpopulation 3
278	37-34	Unknown unknown	group2	Admixture
279	37-39	Unknown unknown	group1	Admixture
280	37-75	Unknown unknown	group3	Subpopulation 3
281	37-76	Unknown unknown	group3	Subpopulation 3
282	39-137	unknown unknown	group1	Admixture
283	4-16	Saccharum officinarum	group2	subpouplation 2
284	4-17	Saccharum officinarum	group2	subpouplation 2
285	4-18	Saccharum officinarum	group2	subpouplation 2
286	4-21	Saccharum officinarum	group2	subpouplation 2
287	4-22	Saccharum officinarum	group2	subpouplation 2
288	4-23	Saccharum officinarum	group2	subpouplation 2
289	5-1	Saccharum officinarum	group2	subpouplation 2
290	5-2	Saccharum officinarum	group2	subpouplation 2
291	5-3	Saccharum officinarum	group2	subpouplation 2
292	5-4	Saccharum officinarum	group2	subpouplation 2
293	5-5	Saccharum officinarum	group2	Admixture
294	5-6	Saccharum officinarum	group2	subpouplation 2
295	5-8	Saccharum officinarum	group2	subpouplation 2
296	5-10	Saccharum officinarum	group2	subpouplation 2
297	5-11	Saccharum officinarum	group2	subpouplation 2
298	5-12	Saccharum officinarum	group2	subpouplation 2
299	5-15	Saccharum officinarum	group2	subpouplation 2
300	5-16	Saccharum officinarum	group2	subpouplation 2
301	5-18	Saccharum officinarum	group2	subpouplation 2
302	5-19	Saccharum officinarum	group2	subpouplation 2
303	5-21	Saccharum officinarum	group2	subpouplation 2
304	5-22	Saccharum officinarum	group2	subpouplation 2
305	39-108	Saccharum spontaneum	group1	Admixture
306	39-109	Saccharum spontaneum	group1	subpopulation 1
307	39-110	Saccharum spontaneum	group1	subpopulation 1
308	39-111	Saccharum spontaneum	group1	subpopulation 1
309	39-112	Saccharum spontaneum	group1	subpopulation 1
310	39-113	Saccharum spontaneum	group1	subpopulation 1
311	39-115	Saccharum spontaneum	group1	subpopulation 1
312	39-116	Saccharum spontaneum	group1	subpopulation 1
313	39-119	Saccharum spontaneum	group1	subpopulation 1
314	39-120	Saccharum spontaneum	group1	subpopulation 1
315	39-121	Saccharum spontaneum	group1	subpopulation 1
316	39-122	Saccharum spontaneum	group1	subpopulation 1
317	39-123	Saccharum spontaneum	group1	subpopulation 1
318	39-124	Saccharum spontaneum	group1	subpopulation 1
319	39-125	Saccharum spontaneum	group1	subpopulation 1
320	39-126	Saccharum spontaneum	group1	subpopulation 1
321	39-127	Saccharum spontaneum	group1	subpopulation 1
322	39-128	Saccharum spontaneum	group1	subpopulation 1
323	39-129	Saccharum spontaneum	group1	subpopulation 1
324	39-133	Saccharum spontaneum	group1	subpopulation 1
325	39-135	Saccharum spontaneum	group1	subpopulation 1
326	39-136	Saccharum spontaneum	group1	subpopulation 1
327	39-138	Saccharum spontaneum	group1	subpopulation 1
328	39-139	Saccharum spontaneum	group1	subpopulation 1
329	39-140	Saccharum spontaneum	group1	subpopulation 1
330	39-141	Saccharum spontaneum	group1	Admixture
331	39-145	Saccharum spontaneum	group1	subpopulation 1
332	39-146	Saccharum spontaneum	group1	subpopulation 1
333	39-147	Saccharum spontaneum	group2	Admixture
334	39-148	Saccharum spontaneum	group1	subpopulation 1
335	43-80	Saccharum arundinaceum	group3	Subpopulation 3
336	53-17	Saccharum barberi	group2	Admixture
337	53-20	Saccharum barberi	group2	Admixture
338	53-21	Saccharum barberi	group2	subpouplation 2
339	43-17	Saccharum bengalense/spontaneum	group1	Admixture
340	67-34	Saccharum edule	group2	subpouplation 2
341	55-19	Saccharum Hybrid	group2	subpouplation 2
342	55-20	Saccharum Hybrid	group2	subpouplation 2
343	55-22	Saccharum Hybrid	group2	subpouplation 2
344	55-23	Saccharum Hybrid	group2	subpouplation 2
345	55-24	Saccharum Hybrid	group2	subpouplation 2
346	55-25	Saccharum Hybrid	group2	Admixture
347	55-26	Saccharum Hybrid	group2	subpouplation 2
348	55-28	Saccharum Hybrid	group2	subpouplation 2
349	55-29	Saccharum Hybrid	group2	subpouplation 2
350	55-30	Saccharum Hybrid	group2	subpouplation 2
351	55-31	Saccharum Hybrid	group3	Admixture
352	43-40	Saccharum kanashiroi	group2	subpouplation 2
353	66-14	Saccharum robustum	group2	subpouplation 2
354	66-15	Saccharum robustum	group2	subpouplation 2
355	66-16	Saccharum robustum	group2	Admixture
356	66-17	Saccharum robustum	group2	Admixture
357	43-95	Saccharum rufipilum	group3	Subpopulation 3
358	71-12	Saccharum sinense	group2	Admixture
359	71-14	Saccharum sinense	group3	Admixture
360	43-176	Saccharum unknown	group3	Subpopulation 3
361	68-3	Saccharum unknown	group2	Admixture
362	68-6	Saccharum unknown	group2	subpouplation 2
363	43-29	Erianthus unknown	group3	Subpopulation 3
364	43-32	Erianthus unknown	group2	Admixture
365	37-17	Miscanthus floridulus	group3	Admixture
366	37-18	Miscanthus unknown	group3	Subpopulation 3
367	43-161	pending pending	group2	Admixture
368	43-164	pending pending	group2	Admixture
369	69-20	pending pending	group2	subpouplation 2
370	69-21	pending pending	group2	Admixture
371	43-31	Unknown unknown	group1	Admixture
372	43-75	Unknown unknown	group3	Subpopulation 3
373	43-77	Unknown unknown	group3	Subpopulation 3
374	43-78	Unknown unknown	group3	Subpopulation 3
375	43-79	Unknown unknown	group3	Subpopulation 3
376	43-82	Unknown unknown	group3	Subpopulation 3
377	6-2	Saccharum officinarum	group2	subpouplation 2
378	6-3	Saccharum officinarum	group2	subpouplation 2
379	6-4	Saccharum officinarum	group2	subpouplation 2
380	6-5	Saccharum officinarum	group2	subpouplation 2
381	6-6	Saccharum officinarum	group2	subpouplation 2
382	6-7	Saccharum officinarum	group2	subpouplation 2
383	6-8	Saccharum officinarum	group2	subpouplation 2
384	6-9	Saccharum officinarum	group2	Admixture
385	6-10	Saccharum officinarum	group2	Admixture
386	6-11	Saccharum officinarum	group2	subpouplation 2
387	6-12	Saccharum officinarum	group2	subpouplation 2
388	6-14	Saccharum officinarum	group2	subpouplation 2
389	6-15	Saccharum officinarum	group2	subpouplation 2
390	6-18	Saccharum officinarum	group2	subpouplation 2
391	6-19	Saccharum officinarum	group2	subpouplation 2
392	6-20	Saccharum officinarum	group2	subpouplation 2
393	6-21	Saccharum officinarum	group2	subpouplation 2
394	6-22	Saccharum officinarum	group2	subpouplation 2
395	6-23	Saccharum officinarum	group2	subpouplation 2
396	7-1	Saccharum officinarum	group2	subpouplation 2
397	7-2	Saccharum officinarum	group2	subpouplation 2
398	7-3	Saccharum officinarum	group2	subpouplation 2
399	39-150	Saccharum spontaneum	group1	Admixture
400	39-151	Saccharum spontaneum	group1	subpopulation 1
401	39-153	Saccharum spontaneum	group1	Admixture
402	39-154	Saccharum spontaneum	group1	subpopulation 1
403	39-156	Saccharum spontaneum	group1	subpopulation 1
404	39-157	Saccharum spontaneum	group1	Admixture
405	39-158	Saccharum spontaneum	group1	Admixture
406	39-159	Saccharum spontaneum	group1	subpopulation 1
407	39-160	Saccharum spontaneum	group1	subpopulation 1
408	39-161	Saccharum spontaneum	group1	subpopulation 1
409	39-162	Saccharum spontaneum	group1	Admixture
410	39-163	Saccharum spontaneum	group1	subpopulation 1
411	39-164	Saccharum spontaneum	group1	subpopulation 1
412	39-165	Saccharum spontaneum	group1	subpopulation 1
413	39-169	Saccharum spontaneum	group1	subpopulation 1
414	39-170	Saccharum spontaneum	group1	subpopulation 1
415	39-171	Saccharum spontaneum	group1	subpopulation 1
416	39-172	Saccharum spontaneum	group1	subpopulation 1
417	39-173	Saccharum spontaneum	group1	subpopulation 1
418	39-174	Saccharum spontaneum	group1	subpopulation 1
419	39-176	Saccharum spontaneum	group1	subpopulation 1
420	39-177	Saccharum spontaneum	group1	subpopulation 1
421	41-2	Saccharum spontaneum	group1	subpopulation 1
422	41-4	Saccharum spontaneum	group1	subpopulation 1
423	41-6	Saccharum spontaneum	group1	subpopulation 1
424	41-7	Saccharum spontaneum	group1	subpopulation 1
425	41-8	Saccharum spontaneum	group1	subpopulation 1
426	41-9	Saccharum spontaneum	group1	subpopulation 1
427	41-10	Saccharum spontaneum	group1	subpopulation 1
428	41-11	Saccharum spontaneum	group1	subpopulation 1
429	43-81	Saccharum arundinaceum	group3	Subpopulation 3
430	53-22	Saccharum barberi	group2	Admixture
431	53-23	Saccharum barberi	group2	subpouplation 2
432	53-24	Saccharum barberi	group2	Admixture
433	53-25	Saccharum barberi	group2	Admixture
434	67-36	Saccharum edule	group2	subpouplation 2
435	55-34	Saccharum Hybrid	group2	subpouplation 2
436	55-35	Saccharum Hybrid	group2	subpouplation 2
437	55-36	Saccharum Hybrid	group2	Admixture
438	55-37	Saccharum Hybrid	group2	Admixture
439	55-38	Saccharum Hybrid	group2	Admixture
440	55-39	Saccharum Hybrid	group2	Admixture
441	55-40	Saccharum Hybrid	group2	subpouplation 2
442	55-42	Saccharum Hybrid	group2	Admixture
443	55-43	Saccharum Hybrid	group2	subpouplation 2
444	55-44	Saccharum Hybrid	group2	subpouplation 2
445	56-1	Saccharum Hybrid	group2	Admixture
446	56-3	Saccharum Hybrid	group2	subpouplation 2
447	66-18	Saccharum robustum	group2	subpouplation 2
448	66-19	Saccharum robustum	group2	Admixture
449	66-21	Saccharum robustum	group2	Admixture
450	66-24	Saccharum robustum	group2	Admixture
451	66-25	Saccharum robustum	group2	subpouplation 2
452	71-15	Saccharum sinense	group2	subpouplation 2
453	71-16	Saccharum sinense	group2	Admixture
454	68-11	Saccharum unknown	group2	subpouplation 2
455	68-14	Saccharum unknown	group2	subpouplation 2
456	68-15	Saccharum unknown	group2	subpouplation 2
457	43-47	Erianthus unknown	group3	Subpopulation 3
458	43-48	Erianthus unknown	group3	Subpopulation 3
459	37-19	Miscanthus unknown	group3	Admixture
460	69-22	pending pending	group2	Admixture
461	69-23	pending pending	group2	Admixture
462	69-26	pending pending	group2	subpouplation 2
463	69-27	pending pending	group2	subpouplation 2
464	69-28	pending pending	group2	subpouplation 2
465	43-92	Unknown unknown	group3	Subpopulation 3
466	43-98	Unknown unknown	group3	Subpopulation 3
467	43-99	Unknown unknown	group3	Subpopulation 3
468	45-19	Unknown unknown	group1	subpopulation 1
469	45-20	Unknown unknown	group1	Admixture
470	45-36	Unknown unknown	group1	Admixture
471	7-4	Saccharum officinarum	group2	subpouplation 2
472	7-5	Saccharum officinarum	group2	subpouplation 2
473	7-6	Saccharum officinarum	group2	subpouplation 2
474	7-7	Saccharum officinarum	group2	subpouplation 2
475	7-8	Saccharum officinarum	group2	subpouplation 2
476	7-10	Saccharum officinarum	group2	subpouplation 2
477	7-12	Saccharum officinarum	group2	subpouplation 2
478	7-14	Saccharum officinarum	group2	Admixture
479	7-15	Saccharum officinarum	group2	subpouplation 2
480	7-17	Saccharum officinarum	group2	subpouplation 2
481	7-18	Saccharum officinarum	group2	subpouplation 2
482	7-19	Saccharum officinarum	group2	subpouplation 2
483	7-20	Saccharum officinarum	group2	subpouplation 2
484	7-21	Saccharum officinarum	group2	subpouplation 2
485	7-22	Saccharum officinarum	group2	subpouplation 2
486	7-23	Saccharum officinarum	group2	subpouplation 2
487	8-1	Saccharum officinarum	group2	subpouplation 2
488	8-5	Saccharum officinarum	group2	subpouplation 2
489	8-6	Saccharum officinarum	group2	subpouplation 2
490	8-7	Saccharum officinarum	group2	subpouplation 2
491	8-8	Saccharum officinarum	group2	subpouplation 2
492	8-9	Saccharum officinarum	group2	subpouplation 2
493	41-13	Saccharum spontaneum	group2	Admixture
494	41-17	Saccharum spontaneum	group1	Admixture
495	41-18	Saccharum spontaneum	group1	subpopulation 1
496	41-22	Saccharum spontaneum	group1	subpopulation 1
497	41-23	Saccharum spontaneum	group1	subpopulation 1
498	41-24	Saccharum spontaneum	group1	Admixture
499	41-25	Saccharum spontaneum	group1	subpopulation 1
500	41-30	Saccharum spontaneum	group1	subpopulation 1
501	41-33	Saccharum spontaneum	group3	Subpopulation 3
502	41-35	Saccharum spontaneum	group1	Admixture
503	41-39	Saccharum spontaneum	group1	Admixture
504	41-41	Saccharum spontaneum	group1	Admixture
505	41-42	Saccharum spontaneum	group1	Admixture
506	41-44	Saccharum spontaneum	group1	subpopulation 1
507	41-45	Saccharum spontaneum	group1	subpopulation 1
508	41-46	Saccharum spontaneum	group1	subpopulation 1
509	41-47	Saccharum spontaneum	group1	subpopulation 1
510	41-48	Saccharum spontaneum	group3	Admixture
511	41-50	Saccharum spontaneum	group1	Admixture
512	41-51	Saccharum spontaneum	group1	subpopulation 1
513	41-52	Saccharum spontaneum	group1	Admixture
514	41-53	Saccharum spontaneum	group1	Admixture
515	41-54	Saccharum spontaneum	group1	Admixture
516	41-64	Saccharum spontaneum	group1	subpopulation 1
517	41-65	Saccharum spontaneum	group1	subpopulation 1
518	41-67	Saccharum spontaneum	group3	Subpopulation 3
519	41-68	Saccharum spontaneum	group1	subpopulation 1
520	41-70	Saccharum spontaneum	group1	subpopulation 1
521	41-72	Saccharum spontaneum	group3	Subpopulation 3
522	41-73	Saccharum spontaneum	group3	Subpopulation 3
523	43-96	Saccharum arundinaceum	group3	Subpopulation 3
524	53-27	Saccharum barberi	group2	subpouplation 2
525	53-28	Saccharum barberi	group2	Admixture
526	53-30	Saccharum barberi	group2	subpouplation 2
527	53-31	Saccharum barberi	group2	subpouplation 2
528	67-37	Saccharum edule	group2	subpouplation 2
529	56-4	Saccharum Hybrid	group2	subpouplation 2
530	56-5	Saccharum Hybrid	group2	subpouplation 2
531	56-7	Saccharum Hybrid	group2	subpouplation 2
532	56-11	Saccharum Hybrid	group2	Admixture
533	56-12	Saccharum Hybrid	group2	subpouplation 2
534	56-13	Saccharum Hybrid	group2	subpouplation 2
535	56-14	Saccharum Hybrid	group2	subpouplation 2
536	56-15	Saccharum Hybrid	group2	subpouplation 2
537	56-17	Saccharum Hybrid	group2	subpouplation 2
538	56-18	Saccharum Hybrid	group2	subpouplation 2
539	56-19	Saccharum Hybrid	group2	subpouplation 2
540	56-20	Saccharum Hybrid	group2	subpouplation 2
541	66-26	Saccharum robustum	group2	subpouplation 2
542	66-27	Saccharum robustum	group2	Admixture
543	66-28	Saccharum robustum	group2	Admixture
544	66-33	Saccharum robustum	group2	Admixture
545	71-19	Saccharum sinense	group2	Admixture
546	71-27	Saccharum sinense	group2	subpouplation 2
547	68-16	Saccharum unknown	group2	subpouplation 2
548	68-17	Saccharum unknown	group2	subpouplation 2
549	68-18	Saccharum unknown	group2	Admixture
550	43-53	Erianthus unknown	group3	Subpopulation 3
551	43-54	Erianthus unknown	group3	Subpopulation 3
552	37-25	Imperata unknown	group3	Subpopulation 3
553	37-21	Miscanthus unknown	group3	Subpopulation 3
554	37-23	Miscanthus floridulus	group3	Admixture
555	69-29	pending pending	group2	Admixture
556	69-32	pending pending	group2	subpouplation 2
557	69-33	pending pending	group2	Admixture
558	69-34	pending pending	group2	subpouplation 2
559	45-37	Unknown unknown	group1	Admixture
560	45-40	unknown unknown	group2	subpouplation 2
561	45-43	Unknown unknown	group1	Admixture
562	45-46	Unknown unknown	group1	Admixture
563	45-47	Unknown unknown	group1	Admixture
564	45-55	Unknown unknown	group2	Admixture
565	8-10	Saccharum officinarum	group2	subpouplation 2
566	8-11	Saccharum officinarum	group2	subpouplation 2
567	8-12	Saccharum officinarum	group2	subpouplation 2
568	8-13	Saccharum officinarum	group2	subpouplation 2
569	8-14	Saccharum officinarum	group2	subpouplation 2
570	8-17	Saccharum officinarum	group2	subpouplation 2
571	8-18	Saccharum officinarum	group2	subpouplation 2
572	8-19	Saccharum officinarum	group2	subpouplation 2
573	8-20	Saccharum officinarum	group2	subpouplation 2
574	9-1	Saccharum officinarum	group2	subpouplation 2
575	9-2	Saccharum officinarum	group2	subpouplation 2
576	9-5	Saccharum officinarum	group2	subpouplation 2
577	9-6	Saccharum officinarum	group2	subpouplation 2
578	9-10	Saccharum officinarum	group2	subpouplation 2
579	9-14	Saccharum officinarum	group2	subpouplation 2
580	9-15	Saccharum officinarum	group2	subpouplation 2
581	9-16	Saccharum officinarum	group2	subpouplation 2
582	9-19	Saccharum officinarum	group2	subpouplation 2
583	9-21	Saccharum officinarum	group2	Admixture
584	9-22	Saccharum officinarum	group2	Admixture
585	10-2	Saccharum officinarum	group2	Admixture
586	10-3	Saccharum officinarum	group2	subpouplation 2
587	41-74	Saccharum spontaneum	group2	Admixture
588	41-75	Saccharum spontaneum	group3	Subpopulation 3
589	41-76	Saccharum spontaneum	group1	Admixture
590	41-78	Saccharum spontaneum	group1	subpopulation 1
591	41-79	Saccharum spontaneum	group1	Admixture
592	41-84	Saccharum spontaneum	group1	subpopulation 1
593	41-86	Saccharum spontaneum	group1	Admixture
594	41-89	Saccharum spontaneum	group1	Admixture
595	41-90	Saccharum spontaneum	group1	Admixture
596	41-92	Saccharum spontaneum	group1	Admixture
597	41-94	Saccharum spontaneum	group1	Admixture
598	41-95	Saccharum spontaneum	group1	Admixture
599	41-96	Saccharum spontaneum	group1	Admixture
600	41-98	Saccharum spontaneum	group1	subpopulation 1
601	41-99	Saccharum spontaneum	group1	subpopulation 1
602	41-100	Saccharum spontaneum	group1	Admixture
603	41-101	Saccharum spontaneum	group1	Admixture
604	41-102	Saccharum spontaneum	group1	Admixture
605	41-103	Saccharum spontaneum	group1	Admixture
606	41-104	Saccharum spontaneum	group1	Admixture
607	41-105	Saccharum spontaneum	group1	subpopulation 1
608	41-106	Saccharum spontaneum	group1	subpopulation 1
609	41-107	Saccharum spontaneum	group1	subpopulation 1
610	41-108	Saccharum spontaneum	group1	subpopulation 1
611	41-109	Saccharum spontaneum	group1	Admixture
612	41-110	Saccharum spontaneum	group1	Admixture
613	41-112	Saccharum spontaneum	group1	Admixture
614	41-113	Saccharum spontaneum	group1	subpopulation 1
615	41-114	Saccharum spontaneum	group1	Admixture
616	41-115	Saccharum spontaneum	group1	Admixture
617	45-7	Saccharum arundinaceum	group3	Subpopulation 3
618	53-32	Saccharum barberi	group2	subpouplation 2
619	53-33	Saccharum barberi	group3	Subpopulation 3
620	53-34	Saccharum barberi	group2	subpouplation 2
621	53-35	Saccharum barberi	group2	subpouplation 2
622	43-20	Saccharum bengalense	group3	Subpopulation 3
623	67-38	Saccharum edule	group2	subpouplation 2
624	56-22	Saccharum Hybrid	group2	Admixture
625	56-24	Saccharum Hybrid	group2	subpouplation 2
626	56-25	Saccharum Hybrid	group2	subpouplation 2
627	56-26	Saccharum Hybrid	group2	subpouplation 2
628	56-27	Saccharum Hybrid	group2	subpouplation 2
629	56-28	Saccharum Hybrid	group2	subpouplation 2
630	56-29	Saccharum Hybrid	group2	subpouplation 2
631	56-30	Saccharum Hybrid	group2	subpouplation 2
632	56-31	Saccharum Hybrid	group2	subpouplation 2
633	56-32	Saccharum Hybrid	group2	subpouplation 2
634	56-34	Saccharum Hybrid	group2	subpouplation 2
635	56-35	Saccharum Hybrid	group2	subpouplation 2
636	66-34	Saccharum robustum	group2	Admixture
637	66-35	Saccharum robustum	group2	Admixture
638	66-36	Saccharum robustum	group2	Admixture
639	66-37	Saccharum robustum	group2	subpouplation 2
640	71-29	Saccharum sinense	group2	Admixture
641	71-31	Saccharum sinense	group2	Admixture
642	68-20	Saccharum unknown	group2	subpouplation 2
643	68-21	Saccharum unknown	group2	subpouplation 2
644	68-24	Saccharum unknown	group2	subpouplation 2
645	43-58	Erianthus unknown	group2	Admixture
646	43-59	Erianthus unknown	group3	Subpopulation 3
647	37-28	Miscanthus M. sinensis, F. gracillimus,2x	group3	Admixture
648	69-35	pending pending	group2	subpouplation 2
649	69-36	pending pending	group2	subpouplation 2
650	69-38	pending pending	group2	subpouplation 2
651	69-39	pending pending	group2	subpouplation 2
652	69-40	pending pending	group2	subpouplation 2
653	45-59	Unknown unknown	group2	subpouplation 2
654	45-60	Unknown unknown	group2	subpouplation 2
655	45-61	Unknown unknown	group2	Admixture
656	45-64	Unknown unknown	group2	subpouplation 2
657	45-66	Unknown unknown	group2	subpouplation 2
658	45-81	Unknown unknown	group1	Admixture
659	10-4	Saccharum officinarum	group2	subpouplation 2
660	10-6	Saccharum officinarum	group2	subpouplation 2
661	10-7	Saccharum officinarum	group2	subpouplation 2
662	10-9	Saccharum officinarum	group2	subpouplation 2
663	10-11	Saccharum officinarum	group2	subpouplation 2
664	10-13	Saccharum officinarum	group2	subpouplation 2
665	10-14	Saccharum officinarum	group2	subpouplation 2
666	10-15	Saccharum officinarum	group2	subpouplation 2
667	10-21	Saccharum officinarum	group2	subpouplation 2
668	11-2	Saccharum officinarum	group2	subpouplation 2
669	11-3	Saccharum officinarum	group2	Admixture
670	11-4	Saccharum officinarum	group2	subpouplation 2
671	11-5	Saccharum officinarum	group2	subpouplation 2
672	11-6	Saccharum officinarum	group2	Admixture
673	11-7	Saccharum officinarum	group2	subpouplation 2
674	11-8	Saccharum officinarum	group2	subpouplation 2
675	11-10	Saccharum officinarum	group2	subpouplation 2
676	11-11	Saccharum officinarum	group2	subpouplation 2
677	11-12	Saccharum officinarum	group2	subpouplation 2
678	11-13	Saccharum officinarum	group2	subpouplation 2
679	11-14	Saccharum officinarum	group2	subpouplation 2
680	11-16	Saccharum officinarum	group2	subpouplation 2
681	41-116	Saccharum spontaneum	group2	Admixture
682	41-117	Saccharum spontaneum	group1	Subpopulation 3
683	41-118	Saccharum spontaneum	group1	subpopulation 1
684	41-119	Saccharum spontaneum	group1	Admixture
685	41-120	Saccharum spontaneum	group1	Admixture
686	41-122	Saccharum spontaneum	group1	subpopulation 1
687	41-123	Saccharum spontaneum	group1	subpopulation 1
688	41-125	Saccharum spontaneum	group1	subpopulation 1
689	41-127	Saccharum spontaneum	group1	subpopulation 1
690	41-128	Saccharum spontaneum	group1	subpopulation 1
691	41-129	Saccharum spontaneum	group1	subpopulation 1
692	41-130	Saccharum spontaneum	group1	subpopulation 1
693	41-131	Saccharum spontaneum	group1	subpopulation 1
694	41-132	Saccharum spontaneum	group1	subpopulation 1
695	41-133	Saccharum spontaneum	group1	subpopulation 1
696	41-134	Saccharum spontaneum	group3	subpopulation 1
697	41-135	Saccharum spontaneum	group1	Admixture
698	41-136	Saccharum spontaneum	group1	Admixture
699	41-156	Saccharum spontaneum	group1	Admixture
700	41-160	Saccharum spontaneum	group1	Admixture
701	41-167	Saccharum spontaneum	group1	Admixture
702	41-170	Saccharum spontaneum	group1	subpopulation 1
703	41-172	Saccharum spontaneum	group1	subpopulation 1
704	41-173	Saccharum spontaneum	group1	subpopulation 1
705	41-174	Saccharum spontaneum	group3	Subpopulation 3
706	41-176	Saccharum spontaneum	group1	subpopulation 1
707	41-178	Saccharum spontaneum	group1	subpopulation 1
708	41-179	Saccharum spontaneum	group1	subpopulation 1
709	41-182	Saccharum spontaneum	group1	Admixture
710	41-184	Saccharum spontaneum	group1	subpopulation 1
711	53-36	Saccharum barberi	group2	Admixture
712	53-37	Saccharum barberi	group2	subpouplation 2
713	53-38	Saccharum barberi	group2	subpouplation 2
714	53-39	Saccharum barberi	group2	Admixture
715	43-38	Saccharum bengalense	group3	Subpopulation 3
716	69-14	Saccharum formerly off.	group2	subpouplation 2
717	56-36	Saccharum Hybrid	group2	subpouplation 2
718	56-37	Saccharum Hybrid	group2	subpouplation 2
719	56-38	Saccharum Hybrid	group2	subpouplation 2
720	56-39	Saccharum Hybrid	group2	subpouplation 2
721	56-40	Saccharum Hybrid	group2	subpouplation 2
722	56-42	Saccharum Hybrid	group2	subpouplation 2
723	56-43	Saccharum Hybrid	group2	subpouplation 2
724	56-44	Saccharum Hybrid	group2	Admixture
725	57-1	Saccharum Hybrid	group2	Admixture
726	57-6	Saccharum Hybrid	group2	subpouplation 2
727	57-10	Saccharum Hybrid	group2	subpouplation 2
728	57-12	Saccharum Hybrid	group2	subpouplation 2
729	66-38	Saccharum robustum	group2	Admixture
730	66-40	Saccharum robustum	group2	Admixture
731	66-41	Saccharum robustum	group2	Admixture
732	66-43	Saccharum robustum	group2	Admixture
733	66-44	Saccharum robustum	group2	Admixture
734	71-32	Saccharum sinense	group2	subpouplation 2
735	71-33	Saccharum sinense	group2	Admixture
736	68-27	Saccharum unknown	group2	subpouplation 2
737	68-28	Saccharum unknown	group2	subpouplation 2
738	68-31	Saccharum unknown	group2	Admixture
739	43-62	Erianthus unknown	group3	Subpopulation 3
740	43-64	Erianthus unknown	group3	Subpopulation 3
741	37-167	Miscanthus sinensis	group3	Subpopulation 3
742	41-177	Miscanthus unknown	group3	Subpopulation 3
743	69-41	pending pending	group2	subpouplation 2
744	69-42	pending pending	group2	subpouplation 2
745	69-44	pending pending	group2	subpouplation 2
746	70-1	pending pending	group2	subpouplation 2
747	45-82	Unknown unknown	group3	Admixture
748	45-84	Unknown unknown	group2	subpouplation 2
749	45-85	Unknown unknown	group2	subpouplation 2
750	45-87	Unknown unknown	group2	subpouplation 2
751	45-88	Unknown unknown	group2	Admixture
752	45-89	Unknown unknown	group2	subpouplation 2
753	11-18	Saccharum officinarum	group2	subpouplation 2
754	11-19	Saccharum officinarum	group2	subpouplation 2
755	11-20	Saccharum officinarum	group2	subpouplation 2
756	11-21	Saccharum officinarum	group2	subpouplation 2
757	11-22	Saccharum officinarum	group2	subpouplation 2
758	12-1	Saccharum officinarum	group2	subpouplation 2
759	12-2	Saccharum officinarum	group2	subpouplation 2
760	12-3	Saccharum officinarum	group2	subpouplation 2
761	12-4	Saccharum officinarum	group2	subpouplation 2
762	12-5	Saccharum officinarum	group2	subpouplation 2
763	12-6	Saccharum officinarum	group2	subpouplation 2
764	12-7	Saccharum officinarum	group2	subpouplation 2
765	12-8	Saccharum officinarum	group2	Admixture
766	12-9	Saccharum officinarum	group2	subpouplation 2
767	12-11	Saccharum officinarum	group2	subpouplation 2
768	12-12	Saccharum officinarum	group2	subpouplation 2
769	12-14	Saccharum officinarum	group2	subpouplation 2
770	12-15	Saccharum officinarum	group2	subpouplation 2
771	12-16	Saccharum officinarum	group2	subpouplation 2
772	12-18	Saccharum officinarum	group2	subpouplation 2
773	12-19	Saccharum officinarum	group2	subpouplation 2
774	12-20	Saccharum officinarum	group2	subpouplation 2
775	41-185	Saccharum spontaneum	group2	Admixture
776	43-19	Saccharum spontaneum	group3	Subpopulation 3
777	43-26	Saccharum spontaneum	group3	Subpopulation 3
778	43-49	Saccharum spontaneum	group1	subpopulation 1
779	43-50	Saccharum spontaneum	group1	subpopulation 1
780	43-51	Saccharum spontaneum	group1	subpopulation 1
781	43-52	Saccharum spontaneum	group1	subpopulation 1
782	43-55	Saccharum spontaneum	group2	Admixture
783	43-56	Saccharum spontaneum	group1	subpopulation 1
784	43-66	Saccharum spontaneum	group1	subpopulation 1
785	43-67	Saccharum spontaneum	group1	subpopulation 1
786	43-68	Saccharum spontaneum	group1	Admixture
787	43-72	Saccharum spontaneum	group1	subpopulation 1
788	43-74	Saccharum spontaneum	group3	Subpopulation 3
789	43-90	Saccharum spontaneum	group3	Subpopulation 3
790	43-101	Saccharum spontaneum	group3	Subpopulation 3
791	43-102	Saccharum spontaneum	group3	Subpopulation 3
792	43-155	Saccharum spontaneum	group3	Subpopulation 3
793	43-158	Saccharum spontaneum	group1	subpopulation 1
794	43-168	Saccharum spontaneum	group1	subpopulation 1
795	43-170	Saccharum spontaneum	group1	subpopulation 1
796	43-172	Saccharum spontaneum	group1	subpopulation 1
797	43-179	Saccharum spontaneum	group1	subpopulation 1
798	45-1	Saccharum spontaneum	group1	subpopulation 1
799	45-2	Saccharum spontaneum	group1	subpopulation 1
800	45-3	Saccharum spontaneum	group1	subpopulation 1
801	45-4	Saccharum spontaneum	group1	subpopulation 1
802	45-5	Saccharum spontaneum	group1	subpopulation 1
803	45-6	Saccharum spontaneum	group1	subpopulation 1
804	45-8	Saccharum spontaneum	group1	Admixture
805	53-40	Saccharum barberi	group2	Admixture
806	53-41	Saccharum barberi	group2	subpouplation 2
807	53-44	Saccharum barberi	group2	subpouplation 2
808	54-1	Saccharum barberi	group2	subpouplation 2
809	43-44	Saccharum bengalense	group3	Admixture
810	69-15	Saccharum formerly off.	group2	subpouplation 2
811	57-14	Saccharum Hybrid	group2	subpouplation 2
812	57-17	Saccharum Hybrid	group2	subpouplation 2
813	57-18	Saccharum Hybrid	group2	subpouplation 2
814	57-19	Saccharum Hybrid	group2	subpouplation 2
815	57-22	Saccharum Hybrid	group2	Admixture
816	57-23	Saccharum Hybrid	group2	Admixture
817	57-27	Saccharum Hybrid	group2	subpouplation 2
818	57-29	Saccharum Hybrid	group2	subpouplation 2
819	57-32	Saccharum Hybrid	group2	subpouplation 2
820	57-33	Saccharum Hybrid	group2	subpouplation 2
821	57-34	Saccharum Hybrid	group2	subpouplation 2
822	57-35	Saccharum Hybrid	group2	subpouplation 2
823	67-5	Saccharum robustum	group2	subpouplation 2
824	67-6	Saccharum robustum	group2	Admixture
825	67-12	Saccharum robustum	group2	subpouplation 2
826	67-16	Saccharum robustum	group2	Admixture
827	67-17	Saccharum robustum	group2	Admixture
828	71-34	Saccharum sinense	group2	subpouplation 2
829	71-35	Saccharum sinense	group2	subpouplation 2
830	68-32	Saccharum unknown	group2	subpouplation 2
831	68-36	Saccharum unknown	group2	subpouplation 2
832	68-37	Saccharum unknown	group2	subpouplation 2
833	43-65	Erianthus unknown	group3	Subpopulation 3
834	43-69	Erianthus unknown	group2	Admixture
835	67-28	Miscanthus Hybrid	group2	subpouplation 2
836	70-4	pending pending	group2	subpouplation 2
837	70-5	pending pending	group2	subpouplation 2
838	70-7	pending pending	group2	subpouplation 2
839	70-8	pending pending	group2	Admixture
840	70-9	pending pending	group2	subpouplation 2
841	45-90	Unknown unknown	group3	Subpopulation 3
842	45-91	Unknown unknown	group3	Subpopulation 3
843	45-100	Unknown unknown	group1	Admixture
844	45-101	Unknown unknown	group2	Admixture
845	45-104	Unknown unknown	group2	subpouplation 2
846	45-107	Unknown unknown	group2	subpouplation 2
847	12-21	Saccharum officinarum	group2	Admixture
848	12-22	Saccharum officinarum	group2	subpouplation 2
849	12-23	Saccharum officinarum	group2	subpouplation 2
850	13-1	Saccharum officinarum	group2	subpouplation 2
851	13-2	Saccharum officinarum	group2	subpouplation 2
852	13-3	Saccharum officinarum	group2	subpouplation 2
853	13-5	Saccharum officinarum	group2	subpouplation 2
854	13-6	Saccharum officinarum	group2	subpouplation 2
855	13-7	Saccharum officinarum	group2	subpouplation 2
856	13-8	Saccharum officinarum	group2	subpouplation 2
857	13-9	Saccharum officinarum	group2	subpouplation 2
858	13-10	Saccharum officinarum	group2	subpouplation 2
859	13-11	Saccharum officinarum	group2	subpouplation 2
860	13-12	Saccharum officinarum	group2	subpouplation 2
861	13-14	Saccharum officinarum	group2	subpouplation 2
862	13-15	Saccharum officinarum	group2	subpouplation 2
863	13-16	Saccharum officinarum	group2	subpouplation 2
864	13-17	Saccharum officinarum	group2	Admixture
865	13-20	Saccharum officinarum	group2	Admixture
866	13-21	Saccharum officinarum	group2	subpouplation 2
867	13-22	Saccharum officinarum	group2	subpouplation 2
868	13-23	Saccharum officinarum	group2	subpouplation 2
869	45-9	Saccharum spontaneum	group1	Admixture
870	45-10	Saccharum spontaneum	group1	subpopulation 1
871	45-11	Saccharum spontaneum	group1	subpopulation 1
872	45-13	Saccharum spontaneum	group1	subpopulation 1
873	45-15	Saccharum spontaneum	group1	subpopulation 1
874	45-16	Saccharum spontaneum	group1	subpopulation 1
875	45-17	Saccharum spontaneum	group1	subpopulation 1
876	45-18	Saccharum spontaneum	group1	subpopulation 1
877	45-21	Saccharum spontaneum	group1	subpopulation 1
878	45-22	Saccharum spontaneum	group1	subpopulation 1
879	45-23	Saccharum spontaneum	group1	subpopulation 1
880	45-24	Saccharum spontaneum	group1	subpopulation 1
881	45-25	Saccharum spontaneum	group1	subpopulation 1
882	45-26	Saccharum spontaneum	group1	subpopulation 1
883	45-27	Saccharum spontaneum	group1	subpopulation 1
884	45-28	Saccharum spontaneum	group1	subpopulation 1
885	45-29	Saccharum spontaneum	group1	subpopulation 1
886	45-30	Saccharum spontaneum	group1	subpopulation 1
887	45-31	Saccharum spontaneum	group3	Admixture
888	45-32	Saccharum spontaneum	group1	subpopulation 1
889	45-33	Saccharum spontaneum	group1	subpopulation 1
890	45-34	Saccharum spontaneum	group1	subpopulation 1
891	45-35	Saccharum spontaneum	group1	subpopulation 1
892	45-41	Saccharum spontaneum	group1	subpopulation 1
893	45-45	Saccharum spontaneum	group1	subpopulation 1
894	45-48	Saccharum spontaneum	group1	subpopulation 1
895	45-53	Saccharum spontaneum	group1	subpopulation 1
896	45-56	Saccharum spontaneum	group1	subpopulation 1
897	45-58	Saccharum spontaneum	group1	subpopulation 1
898	45-62	Saccharum spontaneum	group1	Admixture
899	54-2	Saccharum barberi	group2	Admixture
900	54-3	Saccharum barberi	group2	Admixture
901	54-8	Saccharum barberi	group2	Admixture
902	54-9	Saccharum barberi	group2	Admixture
903	43-46	Saccharum bengalense	group3	Subpopulation 3
904	69-17	Saccharum formerly rob.	group2	subpouplation 2
905	57-40	Saccharum Hybrid	group2	subpouplation 2
906	57-43	Saccharum Hybrid	group2	subpouplation 2
907	58-2	Saccharum Hybrid	group2	subpouplation 2
908	58-3	Saccharum Hybrid	group2	subpouplation 2
909	58-5	Saccharum Hybrid	group2	subpouplation 2
910	58-11	Saccharum Hybrid	group2	subpouplation 2
911	58-12	Saccharum Hybrid	group2	Admixture
912	58-14	Saccharum Hybrid	group2	subpouplation 2
913	58-15	Saccharum Hybrid	group2	subpouplation 2
914	58-16	Saccharum Hybrid	group2	subpouplation 2
915	58-19	Saccharum Hybrid	group2	subpouplation 2
916	58-20	Saccharum Hybrid	group2	subpouplation 2
917	43-94	Saccharum ravennae	group3	Subpopulation 3
918	67-19	Saccharum robustum	group2	Admixture
919	67-20	Saccharum robustum	group2	subpouplation 2
920	67-21	Saccharum robustum	group2	Admixture
921	67-22	Saccharum robustum	group2	Admixture
922	71-36	Saccharum sinense	group2	subpouplation 2
923	71-37	Saccharum sinense	group2	subpouplation 2
924	68-39	Saccharum unknown	group2	subpouplation 2
925	68-40	Saccharum unknown	group2	Admixture
926	68-41	Saccharum unknown	group2	Admixture
927	43-71	Erianthus unknown	group3	Subpopulation 3
928	43-73	Erianthus unknown	group3	Subpopulation 3
929	67-30	Miscanthus Hybrid	group2	subpouplation 2
930	67-32	Miscanthus Hybrid	group2	subpouplation 2
931	70-11	pending pending	group2	subpouplation 2
932	70-12	pending pending	group2	subpouplation 2
933	70-13	pending pending	group2	subpouplation 2
934	70-14	pending pending	group2	subpouplation 2
935	45-111	unknown unknown	group3	Admixture
936	53-6	unknown unknown	group2	subpouplation 2
937	53-26	unknown unknown	group2	subpouplation 2
938	54-10	unknown unknown	group2	Admixture
939	54-44	unknown unknown	group2	subpouplation 2
940	57-5	unknown unknown	group2	subpouplation 2
941	14-1	Saccharum officinarum	group2	subpouplation 2
942	14-2	Saccharum officinarum	group2	subpouplation 2
943	14-4	Saccharum officinarum	group2	subpouplation 2
944	14-5	Saccharum officinarum	group2	subpouplation 2
945	14-8	Saccharum officinarum	group2	subpouplation 2
946	14-9	Saccharum officinarum	group2	subpouplation 2
947	14-10	Saccharum officinarum	group2	subpouplation 2
948	14-11	Saccharum officinarum	group2	Admixture
949	14-12	Saccharum officinarum	group2	subpouplation 2
950	14-13	Saccharum officinarum	group2	subpouplation 2
951	14-15	Saccharum officinarum	group2	subpouplation 2
952	14-16	Saccharum officinarum	group2	subpouplation 2
953	14-18	Saccharum officinarum	group2	subpouplation 2
954	14-19	Saccharum officinarum	group2	subpouplation 2
955	14-21	Saccharum officinarum	group2	subpouplation 2
956	14-22	Saccharum officinarum	group2	Admixture
957	69-24	Saccharum officinarum	group2	subpouplation 2
958	69-31	Saccharum officinarum	group2	subpouplation 2
959	45-67	Saccharum spontaneum	group1	subpopulation 1
960	45-69	Saccharum spontaneum	group1	Admixture
961	45-70	Saccharum spontaneum	group1	subpopulation 1
962	45-73	Saccharum spontaneum	group1	subpopulation 1
963	45-75	Saccharum spontaneum	group1	Admixture
964	45-76	Saccharum spontaneum	group1	Admixture
965	45-80	Saccharum spontaneum	group1	subpopulation 1
966	45-93	Saccharum spontaneum	group1	subpopulation 1
967	45-97	Saccharum spontaneum	group1	subpopulation 1
968	45-98	Saccharum spontaneum	group1	subpopulation 1
969	45-99	Saccharum spontaneum	group1	subpopulation 1
970	45-103	Saccharum spontaneum	group1	subpopulation 1
971	45-105	Saccharum spontaneum	group1	Admixture
972	45-110	Saccharum spontaneum	group1	Admixture
973	45-112	Saccharum spontaneum	group1	Admixture
974	45-113	Saccharum spontaneum	group1	Admixture
975	45-114	Saccharum spontaneum	group1	Admixture
976	45-115	Saccharum spontaneum	group1	subpopulation 1
977	45-116	Saccharum spontaneum	group1	Subpopulation 3
978	54-12	Saccharum barberi	group2	Admixture
979	54-13	Saccharum barberi	group2	Admixture
980	58-25	Saccharum Hybrid	group2	Admixture
981	58-26	Saccharum Hybrid	group2	subpouplation 2
982	58-28	Saccharum Hybrid	group2	subpouplation 2
983	58-29	Saccharum Hybrid	group2	Admixture
984	69-25	Saccharum Hybrid	group2	subpouplation 2
985	67-23	Saccharum robustum	group2	Admixture
986	67-26	Saccharum robustum	group2	subpouplation 2
987	71-40	Saccharum sinense	group2	subpouplation 2
988	71-41	Saccharum sinense	group2	subpouplation 2
989	68-42	Saccharum unknown	group2	subpouplation 2
990	67-33	Miscanthus Hybrid	group2	subpouplation 2
991	70-17	pending pending	group2	subpouplation 2
992	70-18	pending pending	group2	subpouplation 2
993	70-20	pending pending	group2	subpouplation 2
994	70-21	pending pending	group2	subpouplation 2
995	70-22	pending pending	group2	subpouplation 2
996	70-23	pending pending	group2	Admixture
997	57-30	unknown unknown	group2	subpouplation 2
998	68-7	unknown unknown	group2	subpouplation 2
999	68-35	unknown unknown	group2	subpouplation 2
1000	68-38	unknown unknown	group2	subpouplation 2
1001	69-9	Unknown unknown	group2	subpouplation 2
1002	71-28	unknown unknown	group2	Admixture
